# Supplementary material for: DeepCpG: accurate prediction of single-cell DNA methylation states using deep learning
Source: Genome Biol. 2017 Apr 11;18:67. doi: 10.1186/s13059-017-1189-z (PMC5387360; doi:10.1186/s13059-017-1189-z)
Supplement: Supplementary file 2 — Prediction performance. Performance metrics for all cell types and models. (XLSX 3371 kb) [file 13059_2017_1189_MOESM2_ESM.xlsx]

## Sheet: Sheet1
Dataset	Context	Model	Output	Metric	Value
SER	global	DeepCpG DNA	cpg/BS29_5_SER	acc	0.74427
SER	global	DeepCpG DNA	cpg/BS29_4_SER	acc	0.76871
SER	global	DeepCpG DNA	cpg/BS28_6_SER	acc	0.76976
SER	global	DeepCpG DNA	cpg/BS28_10_SER	acc	0.77682
SER	global	DeepCpG DNA	cpg/BS27_6_SER	acc	0.78266
SER	global	DeepCpG DNA	cpg/BS29_9_SER	acc	0.81185
SER	global	DeepCpG DNA	cpg/BS29_1_SER	acc	0.82142
SER	global	DeepCpG DNA	cpg/BS29_8_SER	acc	0.82456
SER	global	DeepCpG DNA	cpg/BS28_4_SER	acc	0.82771
SER	global	DeepCpG DNA	cpg/BS27_5_SER	acc	0.83324
SER	global	DeepCpG DNA	cpg/BS29_7_SER	acc	0.846
SER	global	DeepCpG DNA	cpg/BS28_2_SER	acc	0.86636
SER	global	DeepCpG DNA	cpg/BS27_3_SER	acc	0.86905
SER	global	DeepCpG DNA	cpg/BS29_6_SER	acc	0.87456
SER	global	DeepCpG DNA	cpg/BS28_1_SER	acc	0.90598
SER	global	DeepCpG DNA	cpg/BS28_3_SER	acc	0.90851
SER	global	DeepCpG DNA	cpg/BS27_8_SER	acc	0.91626
SER	global	DeepCpG DNA	cpg/BS27_1_SER	acc	0.91807
SER	global	DeepCpG DNA	cpg/BS29_5_SER	auc	0.78439
SER	global	DeepCpG DNA	cpg/BS29_4_SER	auc	0.79118
SER	global	DeepCpG DNA	cpg/BS28_10_SER	auc	0.79369
SER	global	DeepCpG DNA	cpg/BS27_6_SER	auc	0.79556
SER	global	DeepCpG DNA	cpg/BS28_6_SER	auc	0.80191
SER	global	DeepCpG DNA	cpg/BS29_1_SER	auc	0.80662
SER	global	DeepCpG DNA	cpg/BS28_4_SER	auc	0.81199
SER	global	DeepCpG DNA	cpg/BS29_9_SER	auc	0.8215
SER	global	DeepCpG DNA	cpg/BS27_5_SER	auc	0.83017
SER	global	DeepCpG DNA	cpg/BS29_8_SER	auc	0.83115
SER	global	DeepCpG DNA	cpg/BS29_7_SER	auc	0.83491
SER	global	DeepCpG DNA	cpg/BS29_6_SER	auc	0.83911
SER	global	DeepCpG DNA	cpg/BS28_2_SER	auc	0.85282
SER	global	DeepCpG DNA	cpg/BS27_3_SER	auc	0.86373
SER	global	DeepCpG DNA	cpg/BS27_1_SER	auc	0.87702
SER	global	DeepCpG DNA	cpg/BS27_8_SER	auc	0.88278
SER	global	DeepCpG DNA	cpg/BS28_3_SER	auc	0.88554
SER	global	DeepCpG DNA	cpg/BS28_1_SER	auc	0.88774
SER	global	DeepCpG DNA	cpg/BS29_5_SER	f1	0.80344
SER	global	DeepCpG DNA	cpg/BS28_6_SER	f1	0.82694
SER	global	DeepCpG DNA	cpg/BS29_4_SER	f1	0.83091
SER	global	DeepCpG DNA	cpg/BS28_10_SER	f1	0.83667
SER	global	DeepCpG DNA	cpg/BS27_6_SER	f1	0.84444
SER	global	DeepCpG DNA	cpg/BS29_9_SER	f1	0.86725
SER	global	DeepCpG DNA	cpg/BS29_8_SER	f1	0.87668
SER	global	DeepCpG DNA	cpg/BS29_1_SER	f1	0.87916
SER	global	DeepCpG DNA	cpg/BS28_4_SER	f1	0.88244
SER	global	DeepCpG DNA	cpg/BS27_5_SER	f1	0.88521
SER	global	DeepCpG DNA	cpg/BS29_7_SER	f1	0.89717
SER	global	DeepCpG DNA	cpg/BS28_2_SER	f1	0.91148
SER	global	DeepCpG DNA	cpg/BS27_3_SER	f1	0.91208
SER	global	DeepCpG DNA	cpg/BS29_6_SER	f1	0.91951
SER	global	DeepCpG DNA	cpg/BS28_1_SER	f1	0.93915
SER	global	DeepCpG DNA	cpg/BS28_3_SER	f1	0.94145
SER	global	DeepCpG DNA	cpg/BS27_8_SER	f1	0.94792
SER	global	DeepCpG DNA	cpg/BS27_1_SER	f1	0.94992
SER	global	DeepCpG DNA	cpg/BS29_5_SER	mcc	0.48908
SER	global	DeepCpG DNA	cpg/BS29_4_SER	mcc	0.52232
SER	global	DeepCpG DNA	cpg/BS27_6_SER	mcc	0.52501
SER	global	DeepCpG DNA	cpg/BS28_6_SER	mcc	0.53492
SER	global	DeepCpG DNA	cpg/BS28_10_SER	mcc	0.537
SER	global	DeepCpG DNA	cpg/BS29_9_SER	mcc	0.57028
SER	global	DeepCpG DNA	cpg/BS29_1_SER	mcc	0.57055
SER	global	DeepCpG DNA	cpg/BS28_4_SER	mcc	0.59238
SER	global	DeepCpG DNA	cpg/BS29_8_SER	mcc	0.60935
SER	global	DeepCpG DNA	cpg/BS27_5_SER	mcc	0.61371
SER	global	DeepCpG DNA	cpg/BS29_7_SER	mcc	0.61961
SER	global	DeepCpG DNA	cpg/BS29_6_SER	mcc	0.65404
SER	global	DeepCpG DNA	cpg/BS28_2_SER	mcc	0.66013
SER	global	DeepCpG DNA	cpg/BS27_3_SER	mcc	0.67497
SER	global	DeepCpG DNA	cpg/BS27_1_SER	mcc	0.73181
SER	global	DeepCpG DNA	cpg/BS28_3_SER	mcc	0.74115
SER	global	DeepCpG DNA	cpg/BS27_8_SER	mcc	0.74163
SER	global	DeepCpG DNA	cpg/BS28_1_SER	mcc	0.74198
SER	global	DeepCpG DNA	cpg/BS28_4_SER	n	685232
SER	global	DeepCpG DNA	cpg/BS28_6_SER	n	962113
SER	global	DeepCpG DNA	cpg/BS27_3_SER	n	1048908
SER	global	DeepCpG DNA	cpg/BS27_8_SER	n	1104675
SER	global	DeepCpG DNA	cpg/BS28_1_SER	n	1105824
SER	global	DeepCpG DNA	cpg/BS29_4_SER	n	1148803
SER	global	DeepCpG DNA	cpg/BS28_3_SER	n	1166135
SER	global	DeepCpG DNA	cpg/BS27_6_SER	n	1210484
SER	global	DeepCpG DNA	cpg/BS29_7_SER	n	1247279
SER	global	DeepCpG DNA	cpg/BS29_6_SER	n	1292314
SER	global	DeepCpG DNA	cpg/BS29_9_SER	n	1359953
SER	global	DeepCpG DNA	cpg/BS29_8_SER	n	1365398
SER	global	DeepCpG DNA	cpg/BS27_1_SER	n	1389345
SER	global	DeepCpG DNA	cpg/BS27_5_SER	n	1495113
SER	global	DeepCpG DNA	cpg/BS28_2_SER	n	1502667
SER	global	DeepCpG DNA	cpg/BS28_10_SER	n	1573081
SER	global	DeepCpG DNA	cpg/BS29_5_SER	n	1663589
SER	global	DeepCpG DNA	cpg/BS29_1_SER	n	2133699
SER	global	DeepCpG DNA	cpg/BS29_4_SER	tnr	0.49901
SER	global	DeepCpG DNA	cpg/BS29_5_SER	tnr	0.50917
SER	global	DeepCpG DNA	cpg/BS28_10_SER	tnr	0.51508
SER	global	DeepCpG DNA	cpg/BS27_6_SER	tnr	0.51787
SER	global	DeepCpG DNA	cpg/BS28_6_SER	tnr	0.5257
SER	global	DeepCpG DNA	cpg/BS29_1_SER	tnr	0.53845
SER	global	DeepCpG DNA	cpg/BS28_4_SER	tnr	0.55807
SER	global	DeepCpG DNA	cpg/BS29_9_SER	tnr	0.5707
SER	global	DeepCpG DNA	cpg/BS29_8_SER	tnr	0.57116
SER	global	DeepCpG DNA	cpg/BS27_5_SER	tnr	0.57302
SER	global	DeepCpG DNA	cpg/BS29_7_SER	tnr	0.57499
SER	global	DeepCpG DNA	cpg/BS29_6_SER	tnr	0.61177
SER	global	DeepCpG DNA	cpg/BS28_2_SER	tnr	0.61909
SER	global	DeepCpG DNA	cpg/BS27_3_SER	tnr	0.63898
SER	global	DeepCpG DNA	cpg/BS27_1_SER	tnr	0.69994
SER	global	DeepCpG DNA	cpg/BS28_3_SER	tnr	0.70988
SER	global	DeepCpG DNA	cpg/BS27_8_SER	tnr	0.71012
SER	global	DeepCpG DNA	cpg/BS28_1_SER	tnr	0.71015
SER	global	DeepCpG DNA	cpg/BS29_5_SER	tpr	0.92551
SER	global	DeepCpG DNA	cpg/BS29_9_SER	tpr	0.93923
SER	global	DeepCpG DNA	cpg/BS27_6_SER	tpr	0.93964
SER	global	DeepCpG DNA	cpg/BS28_6_SER	tpr	0.945
SER	global	DeepCpG DNA	cpg/BS29_4_SER	tpr	0.94972
SER	global	DeepCpG DNA	cpg/BS28_10_SER	tpr	0.95014
SER	global	DeepCpG DNA	cpg/BS29_1_SER	tpr	0.95401
SER	global	DeepCpG DNA	cpg/BS28_4_SER	tpr	0.95725
SER	global	DeepCpG DNA	cpg/BS29_8_SER	tpr	0.96211
SER	global	DeepCpG DNA	cpg/BS27_5_SER	tpr	0.96258
SER	global	DeepCpG DNA	cpg/BS29_7_SER	tpr	0.96378
SER	global	DeepCpG DNA	cpg/BS29_6_SER	tpr	0.96616
SER	global	DeepCpG DNA	cpg/BS27_3_SER	tpr	0.9663
SER	global	DeepCpG DNA	cpg/BS28_2_SER	tpr	0.96642
SER	global	DeepCpG DNA	cpg/BS28_3_SER	tpr	0.9725
SER	global	DeepCpG DNA	cpg/BS28_1_SER	tpr	0.97266
SER	global	DeepCpG DNA	cpg/BS27_1_SER	tpr	0.97311
SER	global	DeepCpG DNA	cpg/BS27_8_SER	tpr	0.9734
SER	global	DeepCpG CpG	cpg/BS29_5_SER	acc	0.77557
SER	global	DeepCpG CpG	cpg/BS29_4_SER	acc	0.79101
SER	global	DeepCpG CpG	cpg/BS28_6_SER	acc	0.79514
SER	global	DeepCpG CpG	cpg/BS28_10_SER	acc	0.80369
SER	global	DeepCpG CpG	cpg/BS27_6_SER	acc	0.80564
SER	global	DeepCpG CpG	cpg/BS29_9_SER	acc	0.83013
SER	global	DeepCpG CpG	cpg/BS29_1_SER	acc	0.83378
SER	global	DeepCpG CpG	cpg/BS28_4_SER	acc	0.84372
SER	global	DeepCpG CpG	cpg/BS29_8_SER	acc	0.85505
SER	global	DeepCpG CpG	cpg/BS27_5_SER	acc	0.8565
SER	global	DeepCpG CpG	cpg/BS29_7_SER	acc	0.86405
SER	global	DeepCpG CpG	cpg/BS28_2_SER	acc	0.88417
SER	global	DeepCpG CpG	cpg/BS29_6_SER	acc	0.88421
SER	global	DeepCpG CpG	cpg/BS27_3_SER	acc	0.88501
SER	global	DeepCpG CpG	cpg/BS28_1_SER	acc	0.91508
SER	global	DeepCpG CpG	cpg/BS28_3_SER	acc	0.91629
SER	global	DeepCpG CpG	cpg/BS27_8_SER	acc	0.92208
SER	global	DeepCpG CpG	cpg/BS27_1_SER	acc	0.92413
SER	global	DeepCpG CpG	cpg/BS29_5_SER	auc	0.82738
SER	global	DeepCpG CpG	cpg/BS29_4_SER	auc	0.83372
SER	global	DeepCpG CpG	cpg/BS27_6_SER	auc	0.83896
SER	global	DeepCpG CpG	cpg/BS28_6_SER	auc	0.8396
SER	global	DeepCpG CpG	cpg/BS28_10_SER	auc	0.84406
SER	global	DeepCpG CpG	cpg/BS29_9_SER	auc	0.8447
SER	global	DeepCpG CpG	cpg/BS29_1_SER	auc	0.85238
SER	global	DeepCpG CpG	cpg/BS29_7_SER	auc	0.8711
SER	global	DeepCpG CpG	cpg/BS28_4_SER	auc	0.8736
SER	global	DeepCpG CpG	cpg/BS27_5_SER	auc	0.8782
SER	global	DeepCpG CpG	cpg/BS29_8_SER	auc	0.88108
SER	global	DeepCpG CpG	cpg/BS29_6_SER	auc	0.88454
SER	global	DeepCpG CpG	cpg/BS27_3_SER	auc	0.89303
SER	global	DeepCpG CpG	cpg/BS28_2_SER	auc	0.90041
SER	global	DeepCpG CpG	cpg/BS27_1_SER	auc	0.91114
SER	global	DeepCpG CpG	cpg/BS28_3_SER	auc	0.91791
SER	global	DeepCpG CpG	cpg/BS27_8_SER	auc	0.91926
SER	global	DeepCpG CpG	cpg/BS28_1_SER	auc	0.91965
SER	global	DeepCpG CpG	cpg/BS29_5_SER	f1	0.82154
SER	global	DeepCpG CpG	cpg/BS29_4_SER	f1	0.83851
SER	global	DeepCpG CpG	cpg/BS28_6_SER	f1	0.8405
SER	global	DeepCpG CpG	cpg/BS28_10_SER	f1	0.84919
SER	global	DeepCpG CpG	cpg/BS27_6_SER	f1	0.85657
SER	global	DeepCpG CpG	cpg/BS29_9_SER	f1	0.87934
SER	global	DeepCpG CpG	cpg/BS29_1_SER	f1	0.88384
SER	global	DeepCpG CpG	cpg/BS28_4_SER	f1	0.88846
SER	global	DeepCpG CpG	cpg/BS29_8_SER	f1	0.89466
SER	global	DeepCpG CpG	cpg/BS27_5_SER	f1	0.89777
SER	global	DeepCpG CpG	cpg/BS29_7_SER	f1	0.90676
SER	global	DeepCpG CpG	cpg/BS28_2_SER	f1	0.92067
SER	global	DeepCpG CpG	cpg/BS27_3_SER	f1	0.92135
SER	global	DeepCpG CpG	cpg/BS29_6_SER	f1	0.92432
SER	global	DeepCpG CpG	cpg/BS28_1_SER	f1	0.9442
SER	global	DeepCpG CpG	cpg/BS28_3_SER	f1	0.94569
SER	global	DeepCpG CpG	cpg/BS27_8_SER	f1	0.95095
SER	global	DeepCpG CpG	cpg/BS27_1_SER	f1	0.95326
SER	global	DeepCpG CpG	cpg/BS29_5_SER	mcc	0.54788
SER	global	DeepCpG CpG	cpg/BS29_4_SER	mcc	0.55973
SER	global	DeepCpG CpG	cpg/BS27_6_SER	mcc	0.57495
SER	global	DeepCpG CpG	cpg/BS28_6_SER	mcc	0.58072
SER	global	DeepCpG CpG	cpg/BS28_10_SER	mcc	0.58625
SER	global	DeepCpG CpG	cpg/BS29_1_SER	mcc	0.60276
SER	global	DeepCpG CpG	cpg/BS29_9_SER	mcc	0.61444
SER	global	DeepCpG CpG	cpg/BS28_4_SER	mcc	0.63313
SER	global	DeepCpG CpG	cpg/BS29_7_SER	mcc	0.66636
SER	global	DeepCpG CpG	cpg/BS27_5_SER	mcc	0.6677
SER	global	DeepCpG CpG	cpg/BS29_8_SER	mcc	0.67643
SER	global	DeepCpG CpG	cpg/BS29_6_SER	mcc	0.68479
SER	global	DeepCpG CpG	cpg/BS28_2_SER	mcc	0.70963
SER	global	DeepCpG CpG	cpg/BS27_3_SER	mcc	0.71605
SER	global	DeepCpG CpG	cpg/BS27_1_SER	mcc	0.75502
SER	global	DeepCpG CpG	cpg/BS27_8_SER	mcc	0.76363
SER	global	DeepCpG CpG	cpg/BS28_3_SER	mcc	0.76599
SER	global	DeepCpG CpG	cpg/BS28_1_SER	mcc	0.76946
SER	global	DeepCpG CpG	cpg/BS28_4_SER	n	685232
SER	global	DeepCpG CpG	cpg/BS28_6_SER	n	962113
SER	global	DeepCpG CpG	cpg/BS27_3_SER	n	1048908
SER	global	DeepCpG CpG	cpg/BS27_8_SER	n	1104675
SER	global	DeepCpG CpG	cpg/BS28_1_SER	n	1105824
SER	global	DeepCpG CpG	cpg/BS29_4_SER	n	1148803
SER	global	DeepCpG CpG	cpg/BS28_3_SER	n	1166135
SER	global	DeepCpG CpG	cpg/BS27_6_SER	n	1210484
SER	global	DeepCpG CpG	cpg/BS29_7_SER	n	1247279
SER	global	DeepCpG CpG	cpg/BS29_6_SER	n	1292314
SER	global	DeepCpG CpG	cpg/BS29_9_SER	n	1359953
SER	global	DeepCpG CpG	cpg/BS29_8_SER	n	1365398
SER	global	DeepCpG CpG	cpg/BS27_1_SER	n	1389345
SER	global	DeepCpG CpG	cpg/BS27_5_SER	n	1495113
SER	global	DeepCpG CpG	cpg/BS28_2_SER	n	1502667
SER	global	DeepCpG CpG	cpg/BS28_10_SER	n	1573081
SER	global	DeepCpG CpG	cpg/BS29_5_SER	n	1663589
SER	global	DeepCpG CpG	cpg/BS29_1_SER	n	2133699
SER	global	DeepCpG CpG	cpg/BS29_5_SER	tnr	0.59499
SER	global	DeepCpG CpG	cpg/BS27_6_SER	tnr	0.60527
SER	global	DeepCpG CpG	cpg/BS29_9_SER	tnr	0.61093
SER	global	DeepCpG CpG	cpg/BS28_6_SER	tnr	0.61108
SER	global	DeepCpG CpG	cpg/BS29_4_SER	tnr	0.61865
SER	global	DeepCpG CpG	cpg/BS28_10_SER	tnr	0.63001
SER	global	DeepCpG CpG	cpg/BS29_1_SER	tnr	0.63127
SER	global	DeepCpG CpG	cpg/BS29_7_SER	tnr	0.67001
SER	global	DeepCpG CpG	cpg/BS29_8_SER	tnr	0.68072
SER	global	DeepCpG CpG	cpg/BS27_5_SER	tnr	0.68191
SER	global	DeepCpG CpG	cpg/BS28_4_SER	tnr	0.68197
SER	global	DeepCpG CpG	cpg/BS29_6_SER	tnr	0.68547
SER	global	DeepCpG CpG	cpg/BS27_3_SER	tnr	0.71175
SER	global	DeepCpG CpG	cpg/BS28_2_SER	tnr	0.73609
SER	global	DeepCpG CpG	cpg/BS27_1_SER	tnr	0.74727
SER	global	DeepCpG CpG	cpg/BS27_8_SER	tnr	0.76873
SER	global	DeepCpG CpG	cpg/BS28_3_SER	tnr	0.76942
SER	global	DeepCpG CpG	cpg/BS28_1_SER	tnr	0.77411
SER	global	DeepCpG CpG	cpg/BS29_4_SER	tpr	0.90669
SER	global	DeepCpG CpG	cpg/BS29_5_SER	tpr	0.91477
SER	global	DeepCpG CpG	cpg/BS28_10_SER	tpr	0.9187
SER	global	DeepCpG CpG	cpg/BS28_4_SER	tpr	0.92142
SER	global	DeepCpG CpG	cpg/BS27_6_SER	tpr	0.92444
SER	global	DeepCpG CpG	cpg/BS28_6_SER	tpr	0.9273
SER	global	DeepCpG CpG	cpg/BS29_1_SER	tpr	0.92867
SER	global	DeepCpG CpG	cpg/BS27_5_SER	tpr	0.94328
SER	global	DeepCpG CpG	cpg/BS28_2_SER	tpr	0.94409
SER	global	DeepCpG CpG	cpg/BS29_9_SER	tpr	0.94592
SER	global	DeepCpG CpG	cpg/BS29_7_SER	tpr	0.94838
SER	global	DeepCpG CpG	cpg/BS29_8_SER	tpr	0.94969
SER	global	DeepCpG CpG	cpg/BS29_6_SER	tpr	0.95348
SER	global	DeepCpG CpG	cpg/BS27_3_SER	tpr	0.95823
SER	global	DeepCpG CpG	cpg/BS28_1_SER	tpr	0.96307
SER	global	DeepCpG CpG	cpg/BS28_3_SER	tpr	0.96361
SER	global	DeepCpG CpG	cpg/BS27_8_SER	tpr	0.96459
SER	global	DeepCpG CpG	cpg/BS27_1_SER	tpr	0.96876
SER	global	DeepCpG	cpg/BS29_5_SER	acc	0.78197
SER	global	DeepCpG	cpg/BS29_4_SER	acc	0.79152
SER	global	DeepCpG	cpg/BS28_6_SER	acc	0.79963
SER	global	DeepCpG	cpg/BS28_10_SER	acc	0.8024
SER	global	DeepCpG	cpg/BS27_6_SER	acc	0.80693
SER	global	DeepCpG	cpg/BS29_1_SER	acc	0.82736
SER	global	DeepCpG	cpg/BS29_9_SER	acc	0.83066
SER	global	DeepCpG	cpg/BS28_4_SER	acc	0.84683
SER	global	DeepCpG	cpg/BS29_8_SER	acc	0.84837
SER	global	DeepCpG	cpg/BS27_5_SER	acc	0.85237
SER	global	DeepCpG	cpg/BS29_7_SER	acc	0.85583
SER	global	DeepCpG	cpg/BS28_2_SER	acc	0.87818
SER	global	DeepCpG	cpg/BS27_3_SER	acc	0.8809
SER	global	DeepCpG	cpg/BS29_6_SER	acc	0.88096
SER	global	DeepCpG	cpg/BS28_1_SER	acc	0.91244
SER	global	DeepCpG	cpg/BS28_3_SER	acc	0.91675
SER	global	DeepCpG	cpg/BS27_8_SER	acc	0.91883
SER	global	DeepCpG	cpg/BS27_1_SER	acc	0.91976
SER	global	DeepCpG	cpg/BS29_5_SER	auc	0.84769
SER	global	DeepCpG	cpg/BS29_4_SER	auc	0.8501
SER	global	DeepCpG	cpg/BS27_6_SER	auc	0.85412
SER	global	DeepCpG	cpg/BS28_6_SER	auc	0.85605
SER	global	DeepCpG	cpg/BS28_10_SER	auc	0.8572
SER	global	DeepCpG	cpg/BS29_9_SER	auc	0.86401
SER	global	DeepCpG	cpg/BS29_1_SER	auc	0.86765
SER	global	DeepCpG	cpg/BS28_4_SER	auc	0.8811
SER	global	DeepCpG	cpg/BS29_7_SER	auc	0.88576
SER	global	DeepCpG	cpg/BS27_5_SER	auc	0.88941
SER	global	DeepCpG	cpg/BS29_8_SER	auc	0.8917
SER	global	DeepCpG	cpg/BS29_6_SER	auc	0.89275
SER	global	DeepCpG	cpg/BS27_3_SER	auc	0.904
SER	global	DeepCpG	cpg/BS28_2_SER	auc	0.90812
SER	global	DeepCpG	cpg/BS27_1_SER	auc	0.91344
SER	global	DeepCpG	cpg/BS27_8_SER	auc	0.92086
SER	global	DeepCpG	cpg/BS28_3_SER	auc	0.92176
SER	global	DeepCpG	cpg/BS28_1_SER	auc	0.92366
SER	global	DeepCpG	cpg/BS29_5_SER	f1	0.81817
SER	global	DeepCpG	cpg/BS29_4_SER	f1	0.83258
SER	global	DeepCpG	cpg/BS28_6_SER	f1	0.83963
SER	global	DeepCpG	cpg/BS28_10_SER	f1	0.84287
SER	global	DeepCpG	cpg/BS27_6_SER	f1	0.85375
SER	global	DeepCpG	cpg/BS29_1_SER	f1	0.87577
SER	global	DeepCpG	cpg/BS29_9_SER	f1	0.87675
SER	global	DeepCpG	cpg/BS29_8_SER	f1	0.88561
SER	global	DeepCpG	cpg/BS28_4_SER	f1	0.8903
SER	global	DeepCpG	cpg/BS27_5_SER	f1	0.89245
SER	global	DeepCpG	cpg/BS29_7_SER	f1	0.89844
SER	global	DeepCpG	cpg/BS28_2_SER	f1	0.91515
SER	global	DeepCpG	cpg/BS27_3_SER	f1	0.9171
SER	global	DeepCpG	cpg/BS29_6_SER	f1	0.92139
SER	global	DeepCpG	cpg/BS28_1_SER	f1	0.94204
SER	global	DeepCpG	cpg/BS28_3_SER	f1	0.94582
SER	global	DeepCpG	cpg/BS27_8_SER	f1	0.94859
SER	global	DeepCpG	cpg/BS27_1_SER	f1	0.95022
SER	global	DeepCpG	cpg/BS29_5_SER	mcc	0.55404
SER	global	DeepCpG	cpg/BS29_4_SER	mcc	0.56044
SER	global	DeepCpG	cpg/BS27_6_SER	mcc	0.57769
SER	global	DeepCpG	cpg/BS28_10_SER	mcc	0.58198
SER	global	DeepCpG	cpg/BS28_6_SER	mcc	0.58557
SER	global	DeepCpG	cpg/BS29_1_SER	mcc	0.59457
SER	global	DeepCpG	cpg/BS29_9_SER	mcc	0.61526
SER	global	DeepCpG	cpg/BS28_4_SER	mcc	0.64118
SER	global	DeepCpG	cpg/BS29_7_SER	mcc	0.65155
SER	global	DeepCpG	cpg/BS27_5_SER	mcc	0.66006
SER	global	DeepCpG	cpg/BS29_8_SER	mcc	0.66251
SER	global	DeepCpG	cpg/BS29_6_SER	mcc	0.67918
SER	global	DeepCpG	cpg/BS28_2_SER	mcc	0.6996
SER	global	DeepCpG	cpg/BS27_3_SER	mcc	0.70809
SER	global	DeepCpG	cpg/BS27_1_SER	mcc	0.74439
SER	global	DeepCpG	cpg/BS27_8_SER	mcc	0.75647
SER	global	DeepCpG	cpg/BS28_1_SER	mcc	0.76416
SER	global	DeepCpG	cpg/BS28_3_SER	mcc	0.76811
SER	global	DeepCpG	cpg/BS28_4_SER	n	685232
SER	global	DeepCpG	cpg/BS28_6_SER	n	962113
SER	global	DeepCpG	cpg/BS27_3_SER	n	1048908
SER	global	DeepCpG	cpg/BS27_8_SER	n	1104675
SER	global	DeepCpG	cpg/BS28_1_SER	n	1105824
SER	global	DeepCpG	cpg/BS29_4_SER	n	1148803
SER	global	DeepCpG	cpg/BS28_3_SER	n	1166135
SER	global	DeepCpG	cpg/BS27_6_SER	n	1210484
SER	global	DeepCpG	cpg/BS29_7_SER	n	1247279
SER	global	DeepCpG	cpg/BS29_6_SER	n	1292314
SER	global	DeepCpG	cpg/BS29_9_SER	n	1359953
SER	global	DeepCpG	cpg/BS29_8_SER	n	1365398
SER	global	DeepCpG	cpg/BS27_1_SER	n	1389345
SER	global	DeepCpG	cpg/BS27_5_SER	n	1495113
SER	global	DeepCpG	cpg/BS28_2_SER	n	1502667
SER	global	DeepCpG	cpg/BS28_10_SER	n	1573081
SER	global	DeepCpG	cpg/BS29_5_SER	n	1663589
SER	global	DeepCpG	cpg/BS29_1_SER	n	2133699
SER	global	DeepCpG	cpg/BS27_6_SER	tnr	0.65392
SER	global	DeepCpG	cpg/BS28_6_SER	tnr	0.65828
SER	global	DeepCpG	cpg/BS29_9_SER	tnr	0.66068
SER	global	DeepCpG	cpg/BS29_5_SER	tnr	0.66951
SER	global	DeepCpG	cpg/BS29_4_SER	tnr	0.68011
SER	global	DeepCpG	cpg/BS28_10_SER	tnr	0.68384
SER	global	DeepCpG	cpg/BS29_1_SER	tnr	0.68601
SER	global	DeepCpG	cpg/BS28_4_SER	tnr	0.69427
SER	global	DeepCpG	cpg/BS29_6_SER	tnr	0.70936
SER	global	DeepCpG	cpg/BS29_7_SER	tnr	0.71991
SER	global	DeepCpG	cpg/BS27_5_SER	tnr	0.72246
SER	global	DeepCpG	cpg/BS29_8_SER	tnr	0.74288
SER	global	DeepCpG	cpg/BS27_3_SER	tnr	0.74767
SER	global	DeepCpG	cpg/BS27_1_SER	tnr	0.76374
SER	global	DeepCpG	cpg/BS28_2_SER	tnr	0.76784
SER	global	DeepCpG	cpg/BS28_3_SER	tnr	0.78013
SER	global	DeepCpG	cpg/BS27_8_SER	tnr	0.78305
SER	global	DeepCpG	cpg/BS28_1_SER	tnr	0.79071
SER	global	DeepCpG	cpg/BS29_4_SER	tpr	0.8663
SER	global	DeepCpG	cpg/BS29_5_SER	tpr	0.86866
SER	global	DeepCpG	cpg/BS28_10_SER	tpr	0.88091
SER	global	DeepCpG	cpg/BS29_1_SER	tpr	0.89359
SER	global	DeepCpG	cpg/BS27_6_SER	tpr	0.89764
SER	global	DeepCpG	cpg/BS28_6_SER	tpr	0.90111
SER	global	DeepCpG	cpg/BS29_8_SER	tpr	0.90563
SER	global	DeepCpG	cpg/BS29_7_SER	tpr	0.9149
SER	global	DeepCpG	cpg/BS27_5_SER	tpr	0.91694
SER	global	DeepCpG	cpg/BS28_4_SER	tpr	0.92012
SER	global	DeepCpG	cpg/BS29_9_SER	tpr	0.92045
SER	global	DeepCpG	cpg/BS28_2_SER	tpr	0.92283
SER	global	DeepCpG	cpg/BS27_3_SER	tpr	0.93722
SER	global	DeepCpG	cpg/BS29_6_SER	tpr	0.94077
SER	global	DeepCpG	cpg/BS28_1_SER	tpr	0.95388
SER	global	DeepCpG	cpg/BS27_8_SER	tpr	0.95647
SER	global	DeepCpG	cpg/BS27_1_SER	tpr	0.95913
SER	global	DeepCpG	cpg/BS28_3_SER	tpr	0.96077
2I	global	DeepCpG DNA	cpg/BS25_2_2I	acc	0.66741
2I	global	DeepCpG DNA	cpg/BS25_8_2I	acc	0.67737
2I	global	DeepCpG DNA	cpg/BS24_6_2I	acc	0.68577
2I	global	DeepCpG DNA	cpg/BS26_1_2I	acc	0.68784
2I	global	DeepCpG DNA	cpg/BS24_8_2I	acc	0.69058
2I	global	DeepCpG DNA	cpg/BS26_2_2I	acc	0.69349
2I	global	DeepCpG DNA	cpg/BS25_10_2I	acc	0.69693
2I	global	DeepCpG DNA	cpg/BS24_1_2I	acc	0.69788
2I	global	DeepCpG DNA	cpg/BS24_2_2I	acc	0.69861
2I	global	DeepCpG DNA	cpg/BS25_7_2I	acc	0.70706
2I	global	DeepCpG DNA	cpg/BS25_6_2I	acc	0.71214
2I	global	DeepCpG DNA	cpg/BS24_4_2I	acc	0.7241
2I	global	DeepCpG DNA	cpg/BS25_10_2I	auc	0.72666
2I	global	DeepCpG DNA	cpg/BS26_1_2I	auc	0.73945
2I	global	DeepCpG DNA	cpg/BS25_8_2I	auc	0.74208
2I	global	DeepCpG DNA	cpg/BS24_6_2I	auc	0.74532
2I	global	DeepCpG DNA	cpg/BS25_6_2I	auc	0.74897
2I	global	DeepCpG DNA	cpg/BS25_2_2I	auc	0.75004
2I	global	DeepCpG DNA	cpg/BS25_7_2I	auc	0.76074
2I	global	DeepCpG DNA	cpg/BS24_8_2I	auc	0.76699
2I	global	DeepCpG DNA	cpg/BS26_2_2I	auc	0.77355
2I	global	DeepCpG DNA	cpg/BS24_1_2I	auc	0.7788
2I	global	DeepCpG DNA	cpg/BS24_2_2I	auc	0.77896
2I	global	DeepCpG DNA	cpg/BS24_4_2I	auc	0.8041
2I	global	DeepCpG DNA	cpg/BS25_10_2I	f1	0.28392
2I	global	DeepCpG DNA	cpg/BS25_6_2I	f1	0.38914
2I	global	DeepCpG DNA	cpg/BS26_1_2I	f1	0.41945
2I	global	DeepCpG DNA	cpg/BS25_7_2I	f1	0.50314
2I	global	DeepCpG DNA	cpg/BS25_8_2I	f1	0.5081
2I	global	DeepCpG DNA	cpg/BS24_6_2I	f1	0.53372
2I	global	DeepCpG DNA	cpg/BS24_8_2I	f1	0.63078
2I	global	DeepCpG DNA	cpg/BS25_2_2I	f1	0.63132
2I	global	DeepCpG DNA	cpg/BS24_2_2I	f1	0.64769
2I	global	DeepCpG DNA	cpg/BS26_2_2I	f1	0.65528
2I	global	DeepCpG DNA	cpg/BS24_1_2I	f1	0.6589
2I	global	DeepCpG DNA	cpg/BS24_4_2I	f1	0.73761
2I	global	DeepCpG DNA	cpg/BS25_10_2I	mcc	0.20284
2I	global	DeepCpG DNA	cpg/BS25_6_2I	mcc	0.26165
2I	global	DeepCpG DNA	cpg/BS26_1_2I	mcc	0.26453
2I	global	DeepCpG DNA	cpg/BS25_8_2I	mcc	0.30015
2I	global	DeepCpG DNA	cpg/BS24_6_2I	mcc	0.3124
2I	global	DeepCpG DNA	cpg/BS25_7_2I	mcc	0.32063
2I	global	DeepCpG DNA	cpg/BS25_2_2I	mcc	0.34873
2I	global	DeepCpG DNA	cpg/BS24_8_2I	mcc	0.36731
2I	global	DeepCpG DNA	cpg/BS26_2_2I	mcc	0.38183
2I	global	DeepCpG DNA	cpg/BS24_2_2I	mcc	0.3896
2I	global	DeepCpG DNA	cpg/BS24_1_2I	mcc	0.39319
2I	global	DeepCpG DNA	cpg/BS24_4_2I	mcc	0.44711
2I	global	DeepCpG DNA	cpg/BS24_2_2I	n	895966
2I	global	DeepCpG DNA	cpg/BS26_1_2I	n	992702
2I	global	DeepCpG DNA	cpg/BS25_10_2I	n	1037094
2I	global	DeepCpG DNA	cpg/BS24_4_2I	n	1071621
2I	global	DeepCpG DNA	cpg/BS26_2_2I	n	1113380
2I	global	DeepCpG DNA	cpg/BS25_8_2I	n	1165500
2I	global	DeepCpG DNA	cpg/BS24_1_2I	n	1182259
2I	global	DeepCpG DNA	cpg/BS25_6_2I	n	1223897
2I	global	DeepCpG DNA	cpg/BS24_8_2I	n	1225444
2I	global	DeepCpG DNA	cpg/BS24_6_2I	n	1317795
2I	global	DeepCpG DNA	cpg/BS25_2_2I	n	1404734
2I	global	DeepCpG DNA	cpg/BS25_7_2I	n	1406615
2I	global	DeepCpG DNA	cpg/BS25_2_2I	tnr	0.62741
2I	global	DeepCpG DNA	cpg/BS25_8_2I	tnr	0.6869
2I	global	DeepCpG DNA	cpg/BS24_1_2I	tnr	0.6906
2I	global	DeepCpG DNA	cpg/BS24_4_2I	tnr	0.69735
2I	global	DeepCpG DNA	cpg/BS26_2_2I	tnr	0.69772
2I	global	DeepCpG DNA	cpg/BS24_2_2I	tnr	0.69973
2I	global	DeepCpG DNA	cpg/BS26_1_2I	tnr	0.70021
2I	global	DeepCpG DNA	cpg/BS25_10_2I	tnr	0.70594
2I	global	DeepCpG DNA	cpg/BS24_8_2I	tnr	0.70661
2I	global	DeepCpG DNA	cpg/BS24_6_2I	tnr	0.70938
2I	global	DeepCpG DNA	cpg/BS25_6_2I	tnr	0.72953
2I	global	DeepCpG DNA	cpg/BS25_7_2I	tnr	0.73016
2I	global	DeepCpG DNA	cpg/BS25_6_2I	tpr	0.61322
2I	global	DeepCpG DNA	cpg/BS25_10_2I	tpr	0.61389
2I	global	DeepCpG DNA	cpg/BS24_6_2I	tpr	0.62707
2I	global	DeepCpG DNA	cpg/BS26_1_2I	tpr	0.63101
2I	global	DeepCpG DNA	cpg/BS25_7_2I	tpr	0.63178
2I	global	DeepCpG DNA	cpg/BS25_8_2I	tpr	0.64975
2I	global	DeepCpG DNA	cpg/BS24_8_2I	tpr	0.6662
2I	global	DeepCpG DNA	cpg/BS26_2_2I	tpr	0.68772
2I	global	DeepCpG DNA	cpg/BS24_2_2I	tpr	0.69691
2I	global	DeepCpG DNA	cpg/BS24_1_2I	tpr	0.70828
2I	global	DeepCpG DNA	cpg/BS25_2_2I	tpr	0.72996
2I	global	DeepCpG DNA	cpg/BS24_4_2I	tpr	0.74902
2I	global	DeepCpG CpG	cpg/BS25_8_2I	acc	0.65652
2I	global	DeepCpG CpG	cpg/BS24_6_2I	acc	0.667
2I	global	DeepCpG CpG	cpg/BS25_6_2I	acc	0.67576
2I	global	DeepCpG CpG	cpg/BS24_8_2I	acc	0.68487
2I	global	DeepCpG CpG	cpg/BS25_2_2I	acc	0.6947
2I	global	DeepCpG CpG	cpg/BS26_2_2I	acc	0.70299
2I	global	DeepCpG CpG	cpg/BS26_1_2I	acc	0.70314
2I	global	DeepCpG CpG	cpg/BS24_1_2I	acc	0.7032
2I	global	DeepCpG CpG	cpg/BS25_10_2I	acc	0.70748
2I	global	DeepCpG CpG	cpg/BS24_2_2I	acc	0.70866
2I	global	DeepCpG CpG	cpg/BS25_7_2I	acc	0.7096
2I	global	DeepCpG CpG	cpg/BS24_4_2I	acc	0.76586
2I	global	DeepCpG CpG	cpg/BS25_10_2I	auc	0.7439
2I	global	DeepCpG CpG	cpg/BS24_6_2I	auc	0.75299
2I	global	DeepCpG CpG	cpg/BS25_8_2I	auc	0.75821
2I	global	DeepCpG CpG	cpg/BS26_1_2I	auc	0.75913
2I	global	DeepCpG CpG	cpg/BS25_7_2I	auc	0.76119
2I	global	DeepCpG CpG	cpg/BS24_8_2I	auc	0.77593
2I	global	DeepCpG CpG	cpg/BS25_2_2I	auc	0.77613
2I	global	DeepCpG CpG	cpg/BS25_6_2I	auc	0.7788
2I	global	DeepCpG CpG	cpg/BS26_2_2I	auc	0.78847
2I	global	DeepCpG CpG	cpg/BS24_1_2I	auc	0.7925
2I	global	DeepCpG CpG	cpg/BS24_2_2I	auc	0.79706
2I	global	DeepCpG CpG	cpg/BS24_4_2I	auc	0.82305
2I	global	DeepCpG CpG	cpg/BS25_10_2I	f1	0.29126
2I	global	DeepCpG CpG	cpg/BS25_6_2I	f1	0.40038
2I	global	DeepCpG CpG	cpg/BS26_1_2I	f1	0.43503
2I	global	DeepCpG CpG	cpg/BS25_7_2I	f1	0.49432
2I	global	DeepCpG CpG	cpg/BS25_8_2I	f1	0.52764
2I	global	DeepCpG CpG	cpg/BS24_6_2I	f1	0.54535
2I	global	DeepCpG CpG	cpg/BS25_2_2I	f1	0.65991
2I	global	DeepCpG CpG	cpg/BS24_8_2I	f1	0.66774
2I	global	DeepCpG CpG	cpg/BS24_2_2I	f1	0.68631
2I	global	DeepCpG CpG	cpg/BS26_2_2I	f1	0.68875
2I	global	DeepCpG CpG	cpg/BS24_1_2I	f1	0.70104
2I	global	DeepCpG CpG	cpg/BS24_4_2I	f1	0.79758
2I	global	DeepCpG CpG	cpg/BS25_10_2I	mcc	0.21223
2I	global	DeepCpG CpG	cpg/BS25_6_2I	mcc	0.28591
2I	global	DeepCpG CpG	cpg/BS26_1_2I	mcc	0.28699
2I	global	DeepCpG CpG	cpg/BS25_7_2I	mcc	0.31006
2I	global	DeepCpG CpG	cpg/BS24_6_2I	mcc	0.3199
2I	global	DeepCpG CpG	cpg/BS25_8_2I	mcc	0.32632
2I	global	DeepCpG CpG	cpg/BS24_8_2I	mcc	0.40187
2I	global	DeepCpG CpG	cpg/BS25_2_2I	mcc	0.40263
2I	global	DeepCpG CpG	cpg/BS26_2_2I	mcc	0.42107
2I	global	DeepCpG CpG	cpg/BS24_2_2I	mcc	0.4403
2I	global	DeepCpG CpG	cpg/BS24_1_2I	mcc	0.44763
2I	global	DeepCpG CpG	cpg/BS24_4_2I	mcc	0.5436
2I	global	DeepCpG CpG	cpg/BS24_2_2I	n	895966
2I	global	DeepCpG CpG	cpg/BS26_1_2I	n	992702
2I	global	DeepCpG CpG	cpg/BS25_10_2I	n	1037094
2I	global	DeepCpG CpG	cpg/BS24_4_2I	n	1071621
2I	global	DeepCpG CpG	cpg/BS26_2_2I	n	1113380
2I	global	DeepCpG CpG	cpg/BS25_8_2I	n	1165500
2I	global	DeepCpG CpG	cpg/BS24_1_2I	n	1182259
2I	global	DeepCpG CpG	cpg/BS25_6_2I	n	1223897
2I	global	DeepCpG CpG	cpg/BS24_8_2I	n	1225444
2I	global	DeepCpG CpG	cpg/BS24_6_2I	n	1317795
2I	global	DeepCpG CpG	cpg/BS25_2_2I	n	1404734
2I	global	DeepCpG CpG	cpg/BS25_7_2I	n	1406615
2I	global	DeepCpG CpG	cpg/BS24_1_2I	tnr	0.60407
2I	global	DeepCpG CpG	cpg/BS24_8_2I	tnr	0.61035
2I	global	DeepCpG CpG	cpg/BS25_8_2I	tnr	0.62495
2I	global	DeepCpG CpG	cpg/BS24_4_2I	tnr	0.63156
2I	global	DeepCpG CpG	cpg/BS24_2_2I	tnr	0.64725
2I	global	DeepCpG CpG	cpg/BS26_2_2I	tnr	0.6495
2I	global	DeepCpG CpG	cpg/BS25_2_2I	tnr	0.65338
2I	global	DeepCpG CpG	cpg/BS24_6_2I	tnr	0.65519
2I	global	DeepCpG CpG	cpg/BS25_6_2I	tnr	0.66728
2I	global	DeepCpG CpG	cpg/BS26_1_2I	tnr	0.71697
2I	global	DeepCpG CpG	cpg/BS25_10_2I	tnr	0.71761
2I	global	DeepCpG CpG	cpg/BS25_7_2I	tnr	0.74181
2I	global	DeepCpG CpG	cpg/BS25_7_2I	tpr	0.6046
2I	global	DeepCpG CpG	cpg/BS25_10_2I	tpr	0.61413
2I	global	DeepCpG CpG	cpg/BS26_1_2I	tpr	0.63955
2I	global	DeepCpG CpG	cpg/BS24_6_2I	tpr	0.69638
2I	global	DeepCpG CpG	cpg/BS25_6_2I	tpr	0.72399
2I	global	DeepCpG CpG	cpg/BS25_8_2I	tpr	0.74806
2I	global	DeepCpG CpG	cpg/BS25_2_2I	tpr	0.75929
2I	global	DeepCpG CpG	cpg/BS26_2_2I	tpr	0.77577
2I	global	DeepCpG CpG	cpg/BS24_8_2I	tpr	0.79817
2I	global	DeepCpG CpG	cpg/BS24_2_2I	tpr	0.80173
2I	global	DeepCpG CpG	cpg/BS24_1_2I	tpr	0.84468
2I	global	DeepCpG CpG	cpg/BS24_4_2I	tpr	0.89095
2I	global	DeepCpG	cpg/BS26_1_2I	acc	0.68464
2I	global	DeepCpG	cpg/BS24_6_2I	acc	0.6929
2I	global	DeepCpG	cpg/BS25_10_2I	acc	0.71274
2I	global	DeepCpG	cpg/BS25_8_2I	acc	0.71323
2I	global	DeepCpG	cpg/BS25_2_2I	acc	0.71688
2I	global	DeepCpG	cpg/BS24_8_2I	acc	0.72675
2I	global	DeepCpG	cpg/BS26_2_2I	acc	0.73172
2I	global	DeepCpG	cpg/BS25_7_2I	acc	0.73744
2I	global	DeepCpG	cpg/BS24_1_2I	acc	0.7391
2I	global	DeepCpG	cpg/BS24_2_2I	acc	0.74003
2I	global	DeepCpG	cpg/BS25_6_2I	acc	0.74731
2I	global	DeepCpG	cpg/BS24_4_2I	acc	0.77522
2I	global	DeepCpG	cpg/BS25_10_2I	auc	0.78869
2I	global	DeepCpG	cpg/BS24_6_2I	auc	0.79565
2I	global	DeepCpG	cpg/BS25_8_2I	auc	0.79749
2I	global	DeepCpG	cpg/BS26_1_2I	auc	0.80106
2I	global	DeepCpG	cpg/BS25_2_2I	auc	0.80875
2I	global	DeepCpG	cpg/BS25_7_2I	auc	0.81155
2I	global	DeepCpG	cpg/BS24_8_2I	auc	0.81613
2I	global	DeepCpG	cpg/BS25_6_2I	auc	0.81626
2I	global	DeepCpG	cpg/BS26_2_2I	auc	0.8243
2I	global	DeepCpG	cpg/BS24_1_2I	auc	0.82666
2I	global	DeepCpG	cpg/BS24_2_2I	auc	0.82957
2I	global	DeepCpG	cpg/BS24_4_2I	auc	0.84972
2I	global	DeepCpG	cpg/BS25_10_2I	f1	0.32426
2I	global	DeepCpG	cpg/BS25_6_2I	f1	0.45533
2I	global	DeepCpG	cpg/BS26_1_2I	f1	0.46834
2I	global	DeepCpG	cpg/BS25_7_2I	f1	0.5579
2I	global	DeepCpG	cpg/BS25_8_2I	f1	0.56419
2I	global	DeepCpG	cpg/BS24_6_2I	f1	0.58948
2I	global	DeepCpG	cpg/BS25_2_2I	f1	0.68518
2I	global	DeepCpG	cpg/BS24_8_2I	f1	0.69282
2I	global	DeepCpG	cpg/BS24_2_2I	f1	0.70636
2I	global	DeepCpG	cpg/BS24_1_2I	f1	0.70729
2I	global	DeepCpG	cpg/BS26_2_2I	f1	0.72232
2I	global	DeepCpG	cpg/BS24_4_2I	f1	0.79369
2I	global	DeepCpG	cpg/BS25_10_2I	mcc	0.26464
2I	global	DeepCpG	cpg/BS26_1_2I	mcc	0.34353
2I	global	DeepCpG	cpg/BS25_6_2I	mcc	0.354
2I	global	DeepCpG	cpg/BS25_8_2I	mcc	0.38607
2I	global	DeepCpG	cpg/BS24_6_2I	mcc	0.3912
2I	global	DeepCpG	cpg/BS25_7_2I	mcc	0.4001
2I	global	DeepCpG	cpg/BS25_2_2I	mcc	0.44886
2I	global	DeepCpG	cpg/BS24_8_2I	mcc	0.4605
2I	global	DeepCpG	cpg/BS24_1_2I	mcc	0.4788
2I	global	DeepCpG	cpg/BS26_2_2I	mcc	0.48385
2I	global	DeepCpG	cpg/BS24_2_2I	mcc	0.48551
2I	global	DeepCpG	cpg/BS24_4_2I	mcc	0.5514
2I	global	DeepCpG	cpg/BS24_2_2I	n	895966
2I	global	DeepCpG	cpg/BS26_1_2I	n	992702
2I	global	DeepCpG	cpg/BS25_10_2I	n	1037094
2I	global	DeepCpG	cpg/BS24_4_2I	n	1071621
2I	global	DeepCpG	cpg/BS26_2_2I	n	1113380
2I	global	DeepCpG	cpg/BS25_8_2I	n	1165500
2I	global	DeepCpG	cpg/BS24_1_2I	n	1182259
2I	global	DeepCpG	cpg/BS25_6_2I	n	1223897
2I	global	DeepCpG	cpg/BS24_8_2I	n	1225444
2I	global	DeepCpG	cpg/BS24_6_2I	n	1317795
2I	global	DeepCpG	cpg/BS25_2_2I	n	1404734
2I	global	DeepCpG	cpg/BS25_7_2I	n	1406615
2I	global	DeepCpG	cpg/BS24_6_2I	tnr	0.66238
2I	global	DeepCpG	cpg/BS26_2_2I	tnr	0.66413
2I	global	DeepCpG	cpg/BS26_1_2I	tnr	0.66449
2I	global	DeepCpG	cpg/BS25_2_2I	tnr	0.67025
2I	global	DeepCpG	cpg/BS24_8_2I	tnr	0.69391
2I	global	DeepCpG	cpg/BS24_2_2I	tnr	0.70932
2I	global	DeepCpG	cpg/BS25_8_2I	tnr	0.70957
2I	global	DeepCpG	cpg/BS24_4_2I	tnr	0.71091
2I	global	DeepCpG	cpg/BS25_10_2I	tnr	0.71367
2I	global	DeepCpG	cpg/BS24_1_2I	tnr	0.72087
2I	global	DeepCpG	cpg/BS25_7_2I	tnr	0.74719
2I	global	DeepCpG	cpg/BS25_6_2I	tnr	0.7545
2I	global	DeepCpG	cpg/BS25_10_2I	tpr	0.70421
2I	global	DeepCpG	cpg/BS25_7_2I	tpr	0.70567
2I	global	DeepCpG	cpg/BS25_6_2I	tpr	0.70641
2I	global	DeepCpG	cpg/BS25_8_2I	tpr	0.72383
2I	global	DeepCpG	cpg/BS24_1_2I	tpr	0.76511
2I	global	DeepCpG	cpg/BS24_6_2I	tpr	0.76881
2I	global	DeepCpG	cpg/BS24_8_2I	tpr	0.77669
2I	global	DeepCpG	cpg/BS26_1_2I	tpr	0.77725
2I	global	DeepCpG	cpg/BS24_2_2I	tpr	0.78656
2I	global	DeepCpG	cpg/BS25_2_2I	tpr	0.78979
2I	global	DeepCpG	cpg/BS26_2_2I	tpr	0.8237
2I	global	DeepCpG	cpg/BS24_4_2I	tpr	0.83513
Ca	global	DeepCpG DNA	cpg/Ca21	acc	0.75426
Ca	global	DeepCpG DNA	cpg/Ca11	acc	0.75895
Ca	global	DeepCpG DNA	cpg/Ca17	acc	0.76616
Ca	global	DeepCpG DNA	cpg/Ca07	acc	0.76634
Ca	global	DeepCpG DNA	cpg/Ca13	acc	0.76951
Ca	global	DeepCpG DNA	cpg/Ca15	acc	0.77233
Ca	global	DeepCpG DNA	cpg/Ca06	acc	0.77627
Ca	global	DeepCpG DNA	cpg/Ca14	acc	0.77702
Ca	global	DeepCpG DNA	cpg/Ca19	acc	0.7778
Ca	global	DeepCpG DNA	cpg/Ca23	acc	0.77806
Ca	global	DeepCpG DNA	cpg/Ca24	acc	0.77857
Ca	global	DeepCpG DNA	cpg/Ca03	acc	0.77932
Ca	global	DeepCpG DNA	cpg/Ca02	acc	0.77938
Ca	global	DeepCpG DNA	cpg/Ca20	acc	0.77973
Ca	global	DeepCpG DNA	cpg/Ca05	acc	0.78334
Ca	global	DeepCpG DNA	cpg/Ca18	acc	0.78354
Ca	global	DeepCpG DNA	cpg/Ca08	acc	0.78364
Ca	global	DeepCpG DNA	cpg/Ca22	acc	0.78471
Ca	global	DeepCpG DNA	cpg/Ca25	acc	0.78507
Ca	global	DeepCpG DNA	cpg/Ca12	acc	0.78531
Ca	global	DeepCpG DNA	cpg/Ca04	acc	0.79161
Ca	global	DeepCpG DNA	cpg/Ca16	acc	0.79276
Ca	global	DeepCpG DNA	cpg/Ca01	acc	0.79852
Ca	global	DeepCpG DNA	cpg/Ca09	acc	0.79852
Ca	global	DeepCpG DNA	cpg/Ca10	acc	0.80012
Ca	global	DeepCpG DNA	cpg/Ca07	auc	0.83302
Ca	global	DeepCpG DNA	cpg/Ca24	auc	0.83515
Ca	global	DeepCpG DNA	cpg/Ca21	auc	0.83651
Ca	global	DeepCpG DNA	cpg/Ca14	auc	0.83697
Ca	global	DeepCpG DNA	cpg/Ca11	auc	0.83763
Ca	global	DeepCpG DNA	cpg/Ca17	auc	0.83809
Ca	global	DeepCpG DNA	cpg/Ca05	auc	0.83967
Ca	global	DeepCpG DNA	cpg/Ca02	auc	0.83989
Ca	global	DeepCpG DNA	cpg/Ca19	auc	0.84121
Ca	global	DeepCpG DNA	cpg/Ca08	auc	0.84171
Ca	global	DeepCpG DNA	cpg/Ca23	auc	0.84248
Ca	global	DeepCpG DNA	cpg/Ca15	auc	0.84372
Ca	global	DeepCpG DNA	cpg/Ca12	auc	0.84595
Ca	global	DeepCpG DNA	cpg/Ca03	auc	0.84641
Ca	global	DeepCpG DNA	cpg/Ca06	auc	0.84664
Ca	global	DeepCpG DNA	cpg/Ca10	auc	0.84909
Ca	global	DeepCpG DNA	cpg/Ca18	auc	0.84974
Ca	global	DeepCpG DNA	cpg/Ca25	auc	0.85036
Ca	global	DeepCpG DNA	cpg/Ca09	auc	0.85058
Ca	global	DeepCpG DNA	cpg/Ca13	auc	0.85115
Ca	global	DeepCpG DNA	cpg/Ca20	auc	0.85135
Ca	global	DeepCpG DNA	cpg/Ca01	auc	0.85151
Ca	global	DeepCpG DNA	cpg/Ca04	auc	0.85679
Ca	global	DeepCpG DNA	cpg/Ca16	auc	0.85812
Ca	global	DeepCpG DNA	cpg/Ca22	auc	0.85907
Ca	global	DeepCpG DNA	cpg/Ca01	f1	0.56707
Ca	global	DeepCpG DNA	cpg/Ca09	f1	0.5678
Ca	global	DeepCpG DNA	cpg/Ca10	f1	0.57724
Ca	global	DeepCpG DNA	cpg/Ca05	f1	0.57772
Ca	global	DeepCpG DNA	cpg/Ca24	f1	0.58513
Ca	global	DeepCpG DNA	cpg/Ca08	f1	0.58631
Ca	global	DeepCpG DNA	cpg/Ca02	f1	0.59233
Ca	global	DeepCpG DNA	cpg/Ca07	f1	0.60105
Ca	global	DeepCpG DNA	cpg/Ca14	f1	0.61227
Ca	global	DeepCpG DNA	cpg/Ca19	f1	0.6147
Ca	global	DeepCpG DNA	cpg/Ca12	f1	0.6148
Ca	global	DeepCpG DNA	cpg/Ca23	f1	0.61559
Ca	global	DeepCpG DNA	cpg/Ca03	f1	0.61691
Ca	global	DeepCpG DNA	cpg/Ca11	f1	0.61867
Ca	global	DeepCpG DNA	cpg/Ca04	f1	0.62165
Ca	global	DeepCpG DNA	cpg/Ca06	f1	0.62315
Ca	global	DeepCpG DNA	cpg/Ca25	f1	0.62519
Ca	global	DeepCpG DNA	cpg/Ca17	f1	0.62548
Ca	global	DeepCpG DNA	cpg/Ca18	f1	0.63647
Ca	global	DeepCpG DNA	cpg/Ca16	f1	0.64149
Ca	global	DeepCpG DNA	cpg/Ca15	f1	0.64298
Ca	global	DeepCpG DNA	cpg/Ca13	f1	0.64362
Ca	global	DeepCpG DNA	cpg/Ca20	f1	0.65083
Ca	global	DeepCpG DNA	cpg/Ca21	f1	0.65269
Ca	global	DeepCpG DNA	cpg/Ca22	f1	0.6672
Ca	global	DeepCpG DNA	cpg/Ca05	mcc	0.43547
Ca	global	DeepCpG DNA	cpg/Ca24	mcc	0.43628
Ca	global	DeepCpG DNA	cpg/Ca07	mcc	0.44069
Ca	global	DeepCpG DNA	cpg/Ca08	mcc	0.44309
Ca	global	DeepCpG DNA	cpg/Ca02	mcc	0.44443
Ca	global	DeepCpG DNA	cpg/Ca09	mcc	0.44514
Ca	global	DeepCpG DNA	cpg/Ca01	mcc	0.44653
Ca	global	DeepCpG DNA	cpg/Ca10	mcc	0.44828
Ca	global	DeepCpG DNA	cpg/Ca11	mcc	0.45302
Ca	global	DeepCpG DNA	cpg/Ca17	mcc	0.45557
Ca	global	DeepCpG DNA	cpg/Ca14	mcc	0.45639
Ca	global	DeepCpG DNA	cpg/Ca19	mcc	0.45886
Ca	global	DeepCpG DNA	cpg/Ca23	mcc	0.46345
Ca	global	DeepCpG DNA	cpg/Ca06	mcc	0.4644
Ca	global	DeepCpG DNA	cpg/Ca03	mcc	0.46618
Ca	global	DeepCpG DNA	cpg/Ca21	mcc	0.46743
Ca	global	DeepCpG DNA	cpg/Ca12	mcc	0.46755
Ca	global	DeepCpG DNA	cpg/Ca15	mcc	0.47588
Ca	global	DeepCpG DNA	cpg/Ca13	mcc	0.47619
Ca	global	DeepCpG DNA	cpg/Ca25	mcc	0.47779
Ca	global	DeepCpG DNA	cpg/Ca18	mcc	0.48235
Ca	global	DeepCpG DNA	cpg/Ca20	mcc	0.49161
Ca	global	DeepCpG DNA	cpg/Ca04	mcc	0.49665
Ca	global	DeepCpG DNA	cpg/Ca16	mcc	0.49692
Ca	global	DeepCpG DNA	cpg/Ca22	mcc	0.51103
Ca	global	DeepCpG DNA	cpg/Ca17	n	18406
Ca	global	DeepCpG DNA	cpg/Ca08	n	26950
Ca	global	DeepCpG DNA	cpg/Ca14	n	33609
Ca	global	DeepCpG DNA	cpg/Ca07	n	33896
Ca	global	DeepCpG DNA	cpg/Ca11	n	35598
Ca	global	DeepCpG DNA	cpg/Ca06	n	37755
Ca	global	DeepCpG DNA	cpg/Ca24	n	40839
Ca	global	DeepCpG DNA	cpg/Ca21	n	45508
Ca	global	DeepCpG DNA	cpg/Ca15	n	47753
Ca	global	DeepCpG DNA	cpg/Ca01	n	49048
Ca	global	DeepCpG DNA	cpg/Ca10	n	50425
Ca	global	DeepCpG DNA	cpg/Ca09	n	50959
Ca	global	DeepCpG DNA	cpg/Ca25	n	54212
Ca	global	DeepCpG DNA	cpg/Ca04	n	56326
Ca	global	DeepCpG DNA	cpg/Ca19	n	59599
Ca	global	DeepCpG DNA	cpg/Ca23	n	61761
Ca	global	DeepCpG DNA	cpg/Ca12	n	68284
Ca	global	DeepCpG DNA	cpg/Ca05	n	71300
Ca	global	DeepCpG DNA	cpg/Ca22	n	71902
Ca	global	DeepCpG DNA	cpg/Ca03	n	72896
Ca	global	DeepCpG DNA	cpg/Ca20	n	73597
Ca	global	DeepCpG DNA	cpg/Ca18	n	75260
Ca	global	DeepCpG DNA	cpg/Ca02	n	109472
Ca	global	DeepCpG DNA	cpg/Ca13	n	110539
Ca	global	DeepCpG DNA	cpg/Ca16	n	156247
Ca	global	DeepCpG DNA	cpg/Ca21	tnr	0.77767
Ca	global	DeepCpG DNA	cpg/Ca11	tnr	0.78057
Ca	global	DeepCpG DNA	cpg/Ca04	tnr	0.80479
Ca	global	DeepCpG DNA	cpg/Ca07	tnr	0.80643
Ca	global	DeepCpG DNA	cpg/Ca22	tnr	0.81705
Ca	global	DeepCpG DNA	cpg/Ca03	tnr	0.81874
Ca	global	DeepCpG DNA	cpg/Ca23	tnr	0.81888
Ca	global	DeepCpG DNA	cpg/Ca20	tnr	0.82141
Ca	global	DeepCpG DNA	cpg/Ca25	tnr	0.82632
Ca	global	DeepCpG DNA	cpg/Ca02	tnr	0.82637
Ca	global	DeepCpG DNA	cpg/Ca15	tnr	0.83055
Ca	global	DeepCpG DNA	cpg/Ca08	tnr	0.83184
Ca	global	DeepCpG DNA	cpg/Ca05	tnr	0.83225
Ca	global	DeepCpG DNA	cpg/Ca06	tnr	0.83311
Ca	global	DeepCpG DNA	cpg/Ca01	tnr	0.83333
Ca	global	DeepCpG DNA	cpg/Ca14	tnr	0.83346
Ca	global	DeepCpG DNA	cpg/Ca17	tnr	0.83377
Ca	global	DeepCpG DNA	cpg/Ca12	tnr	0.83541
Ca	global	DeepCpG DNA	cpg/Ca09	tnr	0.83661
Ca	global	DeepCpG DNA	cpg/Ca19	tnr	0.837
Ca	global	DeepCpG DNA	cpg/Ca16	tnr	0.84023
Ca	global	DeepCpG DNA	cpg/Ca18	tnr	0.84626
Ca	global	DeepCpG DNA	cpg/Ca10	tnr	0.85359
Ca	global	DeepCpG DNA	cpg/Ca13	tnr	0.85467
Ca	global	DeepCpG DNA	cpg/Ca24	tnr	0.86781
Ca	global	DeepCpG DNA	cpg/Ca24	tpr	0.55222
Ca	global	DeepCpG DNA	cpg/Ca13	tpr	0.60652
Ca	global	DeepCpG DNA	cpg/Ca10	tpr	0.61328
Ca	global	DeepCpG DNA	cpg/Ca17	tpr	0.61933
Ca	global	DeepCpG DNA	cpg/Ca05	tpr	0.62575
Ca	global	DeepCpG DNA	cpg/Ca19	tpr	0.62743
Ca	global	DeepCpG DNA	cpg/Ca14	tpr	0.63115
Ca	global	DeepCpG DNA	cpg/Ca08	tpr	0.63287
Ca	global	DeepCpG DNA	cpg/Ca18	tpr	0.6358
Ca	global	DeepCpG DNA	cpg/Ca06	tpr	0.63728
Ca	global	DeepCpG DNA	cpg/Ca02	tpr	0.63901
Ca	global	DeepCpG DNA	cpg/Ca12	tpr	0.64639
Ca	global	DeepCpG DNA	cpg/Ca15	tpr	0.64685
Ca	global	DeepCpG DNA	cpg/Ca09	tpr	0.64965
Ca	global	DeepCpG DNA	cpg/Ca07	tpr	0.65683
Ca	global	DeepCpG DNA	cpg/Ca01	tpr	0.6594
Ca	global	DeepCpG DNA	cpg/Ca23	tpr	0.66592
Ca	global	DeepCpG DNA	cpg/Ca16	tpr	0.66894
Ca	global	DeepCpG DNA	cpg/Ca03	tpr	0.67006
Ca	global	DeepCpG DNA	cpg/Ca25	tpr	0.67174
Ca	global	DeepCpG DNA	cpg/Ca20	tpr	0.68279
Ca	global	DeepCpG DNA	cpg/Ca11	tpr	0.70285
Ca	global	DeepCpG DNA	cpg/Ca21	tpr	0.70609
Ca	global	DeepCpG DNA	cpg/Ca22	tpr	0.71055
Ca	global	DeepCpG DNA	cpg/Ca04	tpr	0.74723
Ca	global	DeepCpG CpG	cpg/Ca14	acc	0.8969
Ca	global	DeepCpG CpG	cpg/Ca11	acc	0.89822
Ca	global	DeepCpG CpG	cpg/Ca24	acc	0.89902
Ca	global	DeepCpG CpG	cpg/Ca17	acc	0.90003
Ca	global	DeepCpG CpG	cpg/Ca05	acc	0.90233
Ca	global	DeepCpG CpG	cpg/Ca19	acc	0.90243
Ca	global	DeepCpG CpG	cpg/Ca18	acc	0.90331
Ca	global	DeepCpG CpG	cpg/Ca21	acc	0.90419
Ca	global	DeepCpG CpG	cpg/Ca23	acc	0.90431
Ca	global	DeepCpG CpG	cpg/Ca15	acc	0.90461
Ca	global	DeepCpG CpG	cpg/Ca13	acc	0.90649
Ca	global	DeepCpG CpG	cpg/Ca07	acc	0.90789
Ca	global	DeepCpG CpG	cpg/Ca20	acc	0.90796
Ca	global	DeepCpG CpG	cpg/Ca12	acc	0.90844
Ca	global	DeepCpG CpG	cpg/Ca02	acc	0.90969
Ca	global	DeepCpG CpG	cpg/Ca22	acc	0.90981
Ca	global	DeepCpG CpG	cpg/Ca16	acc	0.91067
Ca	global	DeepCpG CpG	cpg/Ca08	acc	0.91072
Ca	global	DeepCpG CpG	cpg/Ca03	acc	0.91145
Ca	global	DeepCpG CpG	cpg/Ca06	acc	0.91339
Ca	global	DeepCpG CpG	cpg/Ca25	acc	0.91343
Ca	global	DeepCpG CpG	cpg/Ca01	acc	0.91596
Ca	global	DeepCpG CpG	cpg/Ca10	acc	0.91635
Ca	global	DeepCpG CpG	cpg/Ca09	acc	0.91962
Ca	global	DeepCpG CpG	cpg/Ca04	acc	0.924
Ca	global	DeepCpG CpG	cpg/Ca24	auc	0.94766
Ca	global	DeepCpG CpG	cpg/Ca11	auc	0.9482
Ca	global	DeepCpG CpG	cpg/Ca14	auc	0.94834
Ca	global	DeepCpG CpG	cpg/Ca19	auc	0.94864
Ca	global	DeepCpG CpG	cpg/Ca05	auc	0.94879
Ca	global	DeepCpG CpG	cpg/Ca23	auc	0.94993
Ca	global	DeepCpG CpG	cpg/Ca18	auc	0.95024
Ca	global	DeepCpG CpG	cpg/Ca21	auc	0.9519
Ca	global	DeepCpG CpG	cpg/Ca08	auc	0.95283
Ca	global	DeepCpG CpG	cpg/Ca12	auc	0.95295
Ca	global	DeepCpG CpG	cpg/Ca07	auc	0.95351
Ca	global	DeepCpG CpG	cpg/Ca02	auc	0.95418
Ca	global	DeepCpG CpG	cpg/Ca13	auc	0.95466
Ca	global	DeepCpG CpG	cpg/Ca15	auc	0.9548
Ca	global	DeepCpG CpG	cpg/Ca20	auc	0.955
Ca	global	DeepCpG CpG	cpg/Ca16	auc	0.95542
Ca	global	DeepCpG CpG	cpg/Ca17	auc	0.95557
Ca	global	DeepCpG CpG	cpg/Ca22	auc	0.9556
Ca	global	DeepCpG CpG	cpg/Ca25	auc	0.95646
Ca	global	DeepCpG CpG	cpg/Ca10	auc	0.95663
Ca	global	DeepCpG CpG	cpg/Ca01	auc	0.95735
Ca	global	DeepCpG CpG	cpg/Ca09	auc	0.95791
Ca	global	DeepCpG CpG	cpg/Ca03	auc	0.95846
Ca	global	DeepCpG CpG	cpg/Ca06	auc	0.95888
Ca	global	DeepCpG CpG	cpg/Ca04	auc	0.9624
Ca	global	DeepCpG CpG	cpg/Ca01	f1	0.80591
Ca	global	DeepCpG CpG	cpg/Ca05	f1	0.80755
Ca	global	DeepCpG CpG	cpg/Ca09	f1	0.81515
Ca	global	DeepCpG CpG	cpg/Ca10	f1	0.82319
Ca	global	DeepCpG CpG	cpg/Ca08	f1	0.82379
Ca	global	DeepCpG CpG	cpg/Ca14	f1	0.82417
Ca	global	DeepCpG CpG	cpg/Ca11	f1	0.82559
Ca	global	DeepCpG CpG	cpg/Ca23	f1	0.82776
Ca	global	DeepCpG CpG	cpg/Ca24	f1	0.82906
Ca	global	DeepCpG CpG	cpg/Ca02	f1	0.82933
Ca	global	DeepCpG CpG	cpg/Ca19	f1	0.83368
Ca	global	DeepCpG CpG	cpg/Ca07	f1	0.83476
Ca	global	DeepCpG CpG	cpg/Ca12	f1	0.8352
Ca	global	DeepCpG CpG	cpg/Ca03	f1	0.83989
Ca	global	DeepCpG CpG	cpg/Ca04	f1	0.84163
Ca	global	DeepCpG CpG	cpg/Ca18	f1	0.84293
Ca	global	DeepCpG CpG	cpg/Ca16	f1	0.84405
Ca	global	DeepCpG CpG	cpg/Ca25	f1	0.8446
Ca	global	DeepCpG CpG	cpg/Ca17	f1	0.84858
Ca	global	DeepCpG CpG	cpg/Ca20	f1	0.8532
Ca	global	DeepCpG CpG	cpg/Ca15	f1	0.855
Ca	global	DeepCpG CpG	cpg/Ca06	f1	0.85639
Ca	global	DeepCpG CpG	cpg/Ca22	f1	0.85654
Ca	global	DeepCpG CpG	cpg/Ca21	f1	0.85811
Ca	global	DeepCpG CpG	cpg/Ca13	f1	0.86766
Ca	global	DeepCpG CpG	cpg/Ca05	mcc	0.74547
Ca	global	DeepCpG CpG	cpg/Ca14	mcc	0.75326
Ca	global	DeepCpG CpG	cpg/Ca11	mcc	0.75558
Ca	global	DeepCpG CpG	cpg/Ca01	mcc	0.7562
Ca	global	DeepCpG CpG	cpg/Ca24	mcc	0.75898
Ca	global	DeepCpG CpG	cpg/Ca23	mcc	0.76278
Ca	global	DeepCpG CpG	cpg/Ca08	mcc	0.76547
Ca	global	DeepCpG CpG	cpg/Ca19	mcc	0.76582
Ca	global	DeepCpG CpG	cpg/Ca09	mcc	0.76653
Ca	global	DeepCpG CpG	cpg/Ca02	mcc	0.77008
Ca	global	DeepCpG CpG	cpg/Ca10	mcc	0.77099
Ca	global	DeepCpG CpG	cpg/Ca07	mcc	0.77215
Ca	global	DeepCpG CpG	cpg/Ca12	mcc	0.77355
Ca	global	DeepCpG CpG	cpg/Ca18	mcc	0.774
Ca	global	DeepCpG CpG	cpg/Ca17	mcc	0.77594
Ca	global	DeepCpG CpG	cpg/Ca03	mcc	0.78008
Ca	global	DeepCpG CpG	cpg/Ca16	mcc	0.78234
Ca	global	DeepCpG CpG	cpg/Ca15	mcc	0.78522
Ca	global	DeepCpG CpG	cpg/Ca25	mcc	0.78607
Ca	global	DeepCpG CpG	cpg/Ca21	mcc	0.78678
Ca	global	DeepCpG CpG	cpg/Ca20	mcc	0.78773
Ca	global	DeepCpG CpG	cpg/Ca22	mcc	0.79184
Ca	global	DeepCpG CpG	cpg/Ca04	mcc	0.79316
Ca	global	DeepCpG CpG	cpg/Ca06	mcc	0.79565
Ca	global	DeepCpG CpG	cpg/Ca13	mcc	0.79624
Ca	global	DeepCpG CpG	cpg/Ca17	n	18406
Ca	global	DeepCpG CpG	cpg/Ca08	n	26950
Ca	global	DeepCpG CpG	cpg/Ca14	n	33609
Ca	global	DeepCpG CpG	cpg/Ca07	n	33896
Ca	global	DeepCpG CpG	cpg/Ca11	n	35598
Ca	global	DeepCpG CpG	cpg/Ca06	n	37755
Ca	global	DeepCpG CpG	cpg/Ca24	n	40839
Ca	global	DeepCpG CpG	cpg/Ca21	n	45508
Ca	global	DeepCpG CpG	cpg/Ca15	n	47753
Ca	global	DeepCpG CpG	cpg/Ca01	n	49048
Ca	global	DeepCpG CpG	cpg/Ca10	n	50425
Ca	global	DeepCpG CpG	cpg/Ca09	n	50959
Ca	global	DeepCpG CpG	cpg/Ca25	n	54212
Ca	global	DeepCpG CpG	cpg/Ca04	n	56326
Ca	global	DeepCpG CpG	cpg/Ca19	n	59599
Ca	global	DeepCpG CpG	cpg/Ca23	n	61761
Ca	global	DeepCpG CpG	cpg/Ca12	n	68284
Ca	global	DeepCpG CpG	cpg/Ca05	n	71300
Ca	global	DeepCpG CpG	cpg/Ca22	n	71902
Ca	global	DeepCpG CpG	cpg/Ca03	n	72896
Ca	global	DeepCpG CpG	cpg/Ca20	n	73597
Ca	global	DeepCpG CpG	cpg/Ca18	n	75260
Ca	global	DeepCpG CpG	cpg/Ca02	n	109472
Ca	global	DeepCpG CpG	cpg/Ca13	n	110539
Ca	global	DeepCpG CpG	cpg/Ca16	n	156247
Ca	global	DeepCpG CpG	cpg/Ca17	tnr	0.90534
Ca	global	DeepCpG CpG	cpg/Ca14	tnr	0.90876
Ca	global	DeepCpG CpG	cpg/Ca11	tnr	0.91072
Ca	global	DeepCpG CpG	cpg/Ca24	tnr	0.91202
Ca	global	DeepCpG CpG	cpg/Ca15	tnr	0.91266
Ca	global	DeepCpG CpG	cpg/Ca21	tnr	0.91308
Ca	global	DeepCpG CpG	cpg/Ca13	tnr	0.91335
Ca	global	DeepCpG CpG	cpg/Ca05	tnr	0.91384
Ca	global	DeepCpG CpG	cpg/Ca20	tnr	0.91583
Ca	global	DeepCpG CpG	cpg/Ca19	tnr	0.91694
Ca	global	DeepCpG CpG	cpg/Ca18	tnr	0.91723
Ca	global	DeepCpG CpG	cpg/Ca23	tnr	0.91983
Ca	global	DeepCpG CpG	cpg/Ca22	tnr	0.91996
Ca	global	DeepCpG CpG	cpg/Ca12	tnr	0.92039
Ca	global	DeepCpG CpG	cpg/Ca02	tnr	0.92138
Ca	global	DeepCpG CpG	cpg/Ca07	tnr	0.92242
Ca	global	DeepCpG CpG	cpg/Ca06	tnr	0.92309
Ca	global	DeepCpG CpG	cpg/Ca03	tnr	0.92432
Ca	global	DeepCpG CpG	cpg/Ca25	tnr	0.92505
Ca	global	DeepCpG CpG	cpg/Ca16	tnr	0.92542
Ca	global	DeepCpG CpG	cpg/Ca08	tnr	0.9265
Ca	global	DeepCpG CpG	cpg/Ca01	tnr	0.92697
Ca	global	DeepCpG CpG	cpg/Ca10	tnr	0.92815
Ca	global	DeepCpG CpG	cpg/Ca09	tnr	0.93233
Ca	global	DeepCpG CpG	cpg/Ca04	tnr	0.93664
Ca	global	DeepCpG CpG	cpg/Ca08	tpr	0.86139
Ca	global	DeepCpG CpG	cpg/Ca23	tpr	0.86166
Ca	global	DeepCpG CpG	cpg/Ca05	tpr	0.86522
Ca	global	DeepCpG CpG	cpg/Ca19	tpr	0.86559
Ca	global	DeepCpG CpG	cpg/Ca11	tpr	0.86581
Ca	global	DeepCpG CpG	cpg/Ca24	tpr	0.86604
Ca	global	DeepCpG CpG	cpg/Ca14	tpr	0.86624
Ca	global	DeepCpG CpG	cpg/Ca07	tpr	0.86822
Ca	global	DeepCpG CpG	cpg/Ca09	tpr	0.86995
Ca	global	DeepCpG CpG	cpg/Ca18	tpr	0.87053
Ca	global	DeepCpG CpG	cpg/Ca01	tpr	0.87193
Ca	global	DeepCpG CpG	cpg/Ca16	tpr	0.87219
Ca	global	DeepCpG CpG	cpg/Ca02	tpr	0.87479
Ca	global	DeepCpG CpG	cpg/Ca10	tpr	0.87513
Ca	global	DeepCpG CpG	cpg/Ca12	tpr	0.8753
Ca	global	DeepCpG CpG	cpg/Ca03	tpr	0.8758
Ca	global	DeepCpG CpG	cpg/Ca04	tpr	0.88144
Ca	global	DeepCpG CpG	cpg/Ca25	tpr	0.88152
Ca	global	DeepCpG CpG	cpg/Ca21	tpr	0.8859
Ca	global	DeepCpG CpG	cpg/Ca22	tpr	0.88653
Ca	global	DeepCpG CpG	cpg/Ca15	tpr	0.88728
Ca	global	DeepCpG CpG	cpg/Ca17	tpr	0.88851
Ca	global	DeepCpG CpG	cpg/Ca20	tpr	0.88964
Ca	global	DeepCpG CpG	cpg/Ca06	tpr	0.88968
Ca	global	DeepCpG CpG	cpg/Ca13	tpr	0.89334
Ca	global	DeepCpG	cpg/Ca21	acc	0.91329
Ca	global	DeepCpG	cpg/Ca17	acc	0.91405
Ca	global	DeepCpG	cpg/Ca14	acc	0.91475
Ca	global	DeepCpG	cpg/Ca11	acc	0.91623
Ca	global	DeepCpG	cpg/Ca05	acc	0.91753
Ca	global	DeepCpG	cpg/Ca24	acc	0.91817
Ca	global	DeepCpG	cpg/Ca15	acc	0.91994
Ca	global	DeepCpG	cpg/Ca13	acc	0.92269
Ca	global	DeepCpG	cpg/Ca23	acc	0.92288
Ca	global	DeepCpG	cpg/Ca20	acc	0.92293
Ca	global	DeepCpG	cpg/Ca18	acc	0.92307
Ca	global	DeepCpG	cpg/Ca07	acc	0.92318
Ca	global	DeepCpG	cpg/Ca08	acc	0.92382
Ca	global	DeepCpG	cpg/Ca25	acc	0.92432
Ca	global	DeepCpG	cpg/Ca19	acc	0.92532
Ca	global	DeepCpG	cpg/Ca06	acc	0.92655
Ca	global	DeepCpG	cpg/Ca02	acc	0.92661
Ca	global	DeepCpG	cpg/Ca03	acc	0.92709
Ca	global	DeepCpG	cpg/Ca22	acc	0.9271
Ca	global	DeepCpG	cpg/Ca01	acc	0.92715
Ca	global	DeepCpG	cpg/Ca09	acc	0.92784
Ca	global	DeepCpG	cpg/Ca12	acc	0.9279
Ca	global	DeepCpG	cpg/Ca10	acc	0.92863
Ca	global	DeepCpG	cpg/Ca04	acc	0.932
Ca	global	DeepCpG	cpg/Ca16	acc	0.93223
Ca	global	DeepCpG	cpg/Ca21	auc	0.96465
Ca	global	DeepCpG	cpg/Ca24	auc	0.96508
Ca	global	DeepCpG	cpg/Ca14	auc	0.96547
Ca	global	DeepCpG	cpg/Ca11	auc	0.96565
Ca	global	DeepCpG	cpg/Ca05	auc	0.96586
Ca	global	DeepCpG	cpg/Ca08	auc	0.96652
Ca	global	DeepCpG	cpg/Ca17	auc	0.96714
Ca	global	DeepCpG	cpg/Ca19	auc	0.96751
Ca	global	DeepCpG	cpg/Ca23	auc	0.96789
Ca	global	DeepCpG	cpg/Ca07	auc	0.96805
Ca	global	DeepCpG	cpg/Ca09	auc	0.96913
Ca	global	DeepCpG	cpg/Ca15	auc	0.96927
Ca	global	DeepCpG	cpg/Ca06	auc	0.9694
Ca	global	DeepCpG	cpg/Ca20	auc	0.96969
Ca	global	DeepCpG	cpg/Ca10	auc	0.96971
Ca	global	DeepCpG	cpg/Ca18	auc	0.96978
Ca	global	DeepCpG	cpg/Ca25	auc	0.96981
Ca	global	DeepCpG	cpg/Ca01	auc	0.96993
Ca	global	DeepCpG	cpg/Ca02	auc	0.97053
Ca	global	DeepCpG	cpg/Ca22	auc	0.97066
Ca	global	DeepCpG	cpg/Ca12	auc	0.97079
Ca	global	DeepCpG	cpg/Ca13	auc	0.9708
Ca	global	DeepCpG	cpg/Ca03	auc	0.97116
Ca	global	DeepCpG	cpg/Ca04	auc	0.9732
Ca	global	DeepCpG	cpg/Ca16	auc	0.97489
Ca	global	DeepCpG	cpg/Ca01	f1	0.83256
Ca	global	DeepCpG	cpg/Ca09	f1	0.83622
Ca	global	DeepCpG	cpg/Ca05	f1	0.83768
Ca	global	DeepCpG	cpg/Ca10	f1	0.84956
Ca	global	DeepCpG	cpg/Ca08	f1	0.85024
Ca	global	DeepCpG	cpg/Ca14	f1	0.85554
Ca	global	DeepCpG	cpg/Ca11	f1	0.85604
Ca	global	DeepCpG	cpg/Ca04	f1	0.85941
Ca	global	DeepCpG	cpg/Ca23	f1	0.86021
Ca	global	DeepCpG	cpg/Ca24	f1	0.86024
Ca	global	DeepCpG	cpg/Ca02	f1	0.8609
Ca	global	DeepCpG	cpg/Ca07	f1	0.86192
Ca	global	DeepCpG	cpg/Ca25	f1	0.86604
Ca	global	DeepCpG	cpg/Ca03	f1	0.86766
Ca	global	DeepCpG	cpg/Ca12	f1	0.86909
Ca	global	DeepCpG	cpg/Ca17	f1	0.86941
Ca	global	DeepCpG	cpg/Ca19	f1	0.87014
Ca	global	DeepCpG	cpg/Ca21	f1	0.8741
Ca	global	DeepCpG	cpg/Ca18	f1	0.87626
Ca	global	DeepCpG	cpg/Ca06	f1	0.8774
Ca	global	DeepCpG	cpg/Ca20	f1	0.87813
Ca	global	DeepCpG	cpg/Ca15	f1	0.87918
Ca	global	DeepCpG	cpg/Ca16	f1	0.88185
Ca	global	DeepCpG	cpg/Ca22	f1	0.88446
Ca	global	DeepCpG	cpg/Ca13	f1	0.89164
Ca	global	DeepCpG	cpg/Ca05	mcc	0.78597
Ca	global	DeepCpG	cpg/Ca01	mcc	0.79053
Ca	global	DeepCpG	cpg/Ca09	mcc	0.79398
Ca	global	DeepCpG	cpg/Ca14	mcc	0.79773
Ca	global	DeepCpG	cpg/Ca11	mcc	0.79865
Ca	global	DeepCpG	cpg/Ca08	mcc	0.80094
Ca	global	DeepCpG	cpg/Ca24	mcc	0.80341
Ca	global	DeepCpG	cpg/Ca10	mcc	0.80567
Ca	global	DeepCpG	cpg/Ca17	mcc	0.8071
Ca	global	DeepCpG	cpg/Ca23	mcc	0.80786
Ca	global	DeepCpG	cpg/Ca07	mcc	0.80985
Ca	global	DeepCpG	cpg/Ca21	mcc	0.81062
Ca	global	DeepCpG	cpg/Ca02	mcc	0.81304
Ca	global	DeepCpG	cpg/Ca25	mcc	0.81595
Ca	global	DeepCpG	cpg/Ca04	mcc	0.81669
Ca	global	DeepCpG	cpg/Ca19	mcc	0.818
Ca	global	DeepCpG	cpg/Ca03	mcc	0.81853
Ca	global	DeepCpG	cpg/Ca12	mcc	0.82053
Ca	global	DeepCpG	cpg/Ca15	mcc	0.82122
Ca	global	DeepCpG	cpg/Ca18	mcc	0.82205
Ca	global	DeepCpG	cpg/Ca20	mcc	0.82411
Ca	global	DeepCpG	cpg/Ca06	mcc	0.82586
Ca	global	DeepCpG	cpg/Ca22	mcc	0.83255
Ca	global	DeepCpG	cpg/Ca13	mcc	0.83313
Ca	global	DeepCpG	cpg/Ca16	mcc	0.83534
Ca	global	DeepCpG	cpg/Ca17	n	18406
Ca	global	DeepCpG	cpg/Ca08	n	26950
Ca	global	DeepCpG	cpg/Ca14	n	33609
Ca	global	DeepCpG	cpg/Ca07	n	33896
Ca	global	DeepCpG	cpg/Ca11	n	35598
Ca	global	DeepCpG	cpg/Ca06	n	37755
Ca	global	DeepCpG	cpg/Ca24	n	40839
Ca	global	DeepCpG	cpg/Ca21	n	45508
Ca	global	DeepCpG	cpg/Ca15	n	47753
Ca	global	DeepCpG	cpg/Ca01	n	49048
Ca	global	DeepCpG	cpg/Ca10	n	50425
Ca	global	DeepCpG	cpg/Ca09	n	50959
Ca	global	DeepCpG	cpg/Ca25	n	54212
Ca	global	DeepCpG	cpg/Ca04	n	56326
Ca	global	DeepCpG	cpg/Ca19	n	59599
Ca	global	DeepCpG	cpg/Ca23	n	61761
Ca	global	DeepCpG	cpg/Ca12	n	68284
Ca	global	DeepCpG	cpg/Ca05	n	71300
Ca	global	DeepCpG	cpg/Ca22	n	71902
Ca	global	DeepCpG	cpg/Ca03	n	72896
Ca	global	DeepCpG	cpg/Ca20	n	73597
Ca	global	DeepCpG	cpg/Ca18	n	75260
Ca	global	DeepCpG	cpg/Ca02	n	109472
Ca	global	DeepCpG	cpg/Ca13	n	110539
Ca	global	DeepCpG	cpg/Ca16	n	156247
Ca	global	DeepCpG	cpg/Ca21	tnr	0.90982
Ca	global	DeepCpG	cpg/Ca17	tnr	0.91708
Ca	global	DeepCpG	cpg/Ca14	tnr	0.91854
Ca	global	DeepCpG	cpg/Ca15	tnr	0.92035
Ca	global	DeepCpG	cpg/Ca13	tnr	0.9205
Ca	global	DeepCpG	cpg/Ca20	tnr	0.92267
Ca	global	DeepCpG	cpg/Ca05	tnr	0.92346
Ca	global	DeepCpG	cpg/Ca11	tnr	0.92434
Ca	global	DeepCpG	cpg/Ca18	tnr	0.92694
Ca	global	DeepCpG	cpg/Ca25	tnr	0.92706
Ca	global	DeepCpG	cpg/Ca24	tnr	0.92902
Ca	global	DeepCpG	cpg/Ca22	tnr	0.93075
Ca	global	DeepCpG	cpg/Ca01	tnr	0.93268
Ca	global	DeepCpG	cpg/Ca07	tnr	0.93358
Ca	global	DeepCpG	cpg/Ca02	tnr	0.93369
Ca	global	DeepCpG	cpg/Ca08	tnr	0.93379
Ca	global	DeepCpG	cpg/Ca09	tnr	0.93388
Ca	global	DeepCpG	cpg/Ca23	tnr	0.93514
Ca	global	DeepCpG	cpg/Ca06	tnr	0.93518
Ca	global	DeepCpG	cpg/Ca10	tnr	0.93519
Ca	global	DeepCpG	cpg/Ca03	tnr	0.93638
Ca	global	DeepCpG	cpg/Ca12	tnr	0.93693
Ca	global	DeepCpG	cpg/Ca04	tnr	0.93941
Ca	global	DeepCpG	cpg/Ca16	tnr	0.93979
Ca	global	DeepCpG	cpg/Ca19	tnr	0.94093
Ca	global	DeepCpG	cpg/Ca19	tpr	0.88567
Ca	global	DeepCpG	cpg/Ca23	tpr	0.88921
Ca	global	DeepCpG	cpg/Ca24	tpr	0.89063
Ca	global	DeepCpG	cpg/Ca08	tpr	0.89263
Ca	global	DeepCpG	cpg/Ca07	tpr	0.89475
Ca	global	DeepCpG	cpg/Ca11	tpr	0.89519
Ca	global	DeepCpG	cpg/Ca05	tpr	0.89844
Ca	global	DeepCpG	cpg/Ca03	tpr	0.90135
Ca	global	DeepCpG	cpg/Ca12	tpr	0.90287
Ca	global	DeepCpG	cpg/Ca09	tpr	0.90425
Ca	global	DeepCpG	cpg/Ca14	tpr	0.90496
Ca	global	DeepCpG	cpg/Ca01	tpr	0.90504
Ca	global	DeepCpG	cpg/Ca02	tpr	0.90546
Ca	global	DeepCpG	cpg/Ca06	tpr	0.90547
Ca	global	DeepCpG	cpg/Ca10	tpr	0.9057
Ca	global	DeepCpG	cpg/Ca04	tpr	0.90709
Ca	global	DeepCpG	cpg/Ca17	tpr	0.90746
Ca	global	DeepCpG	cpg/Ca16	tpr	0.91251
Ca	global	DeepCpG	cpg/Ca18	tpr	0.91395
Ca	global	DeepCpG	cpg/Ca25	tpr	0.91678
Ca	global	DeepCpG	cpg/Ca22	tpr	0.91872
Ca	global	DeepCpG	cpg/Ca15	tpr	0.91906
Ca	global	DeepCpG	cpg/Ca21	tpr	0.92044
Ca	global	DeepCpG	cpg/Ca20	tpr	0.92353
Ca	global	DeepCpG	cpg/Ca13	tpr	0.92687
Hep	global	DeepCpG DNA	cpg/HepG25	acc	0.71266
Hep	global	DeepCpG DNA	cpg/HepG24	acc	0.71808
Hep	global	DeepCpG DNA	cpg/HepG22	acc	0.72134
Hep	global	DeepCpG DNA	cpg/HepG23	acc	0.72264
Hep	global	DeepCpG DNA	cpg/HepG26	acc	0.72473
Hep	global	DeepCpG DNA	cpg/HepG21	acc	0.73184
Hep	global	DeepCpG DNA	cpg/HepG25	auc	0.78334
Hep	global	DeepCpG DNA	cpg/HepG24	auc	0.78941
Hep	global	DeepCpG DNA	cpg/HepG22	auc	0.79109
Hep	global	DeepCpG DNA	cpg/HepG23	auc	0.79353
Hep	global	DeepCpG DNA	cpg/HepG26	auc	0.79389
Hep	global	DeepCpG DNA	cpg/HepG21	auc	0.79919
Hep	global	DeepCpG DNA	cpg/HepG25	f1	0.67194
Hep	global	DeepCpG DNA	cpg/HepG22	f1	0.68352
Hep	global	DeepCpG DNA	cpg/HepG21	f1	0.69025
Hep	global	DeepCpG DNA	cpg/HepG26	f1	0.69061
Hep	global	DeepCpG DNA	cpg/HepG24	f1	0.69614
Hep	global	DeepCpG DNA	cpg/HepG23	f1	0.69682
Hep	global	DeepCpG DNA	cpg/HepG25	mcc	0.42022
Hep	global	DeepCpG DNA	cpg/HepG24	mcc	0.43329
Hep	global	DeepCpG DNA	cpg/HepG22	mcc	0.43539
Hep	global	DeepCpG DNA	cpg/HepG23	mcc	0.44173
Hep	global	DeepCpG DNA	cpg/HepG26	mcc	0.44269
Hep	global	DeepCpG DNA	cpg/HepG21	mcc	0.45399
Hep	global	DeepCpG DNA	cpg/HepG23	n	148280
Hep	global	DeepCpG DNA	cpg/HepG24	n	148395
Hep	global	DeepCpG DNA	cpg/HepG22	n	170676
Hep	global	DeepCpG DNA	cpg/HepG25	n	246461
Hep	global	DeepCpG DNA	cpg/HepG21	n	266181
Hep	global	DeepCpG DNA	cpg/HepG26	n	277222
Hep	global	DeepCpG DNA	cpg/HepG25	tnr	0.71164
Hep	global	DeepCpG DNA	cpg/HepG24	tnr	0.73162
Hep	global	DeepCpG DNA	cpg/HepG23	tnr	0.73194
Hep	global	DeepCpG DNA	cpg/HepG22	tnr	0.73594
Hep	global	DeepCpG DNA	cpg/HepG26	tnr	0.74981
Hep	global	DeepCpG DNA	cpg/HepG21	tnr	0.75665
Hep	global	DeepCpG DNA	cpg/HepG26	tpr	0.69321
Hep	global	DeepCpG DNA	cpg/HepG21	tpr	0.69863
Hep	global	DeepCpG DNA	cpg/HepG22	tpr	0.7019
Hep	global	DeepCpG DNA	cpg/HepG24	tpr	0.70217
Hep	global	DeepCpG DNA	cpg/HepG23	tpr	0.71119
Hep	global	DeepCpG DNA	cpg/HepG25	tpr	0.71411
Hep	global	DeepCpG CpG	cpg/HepG23	acc	0.82482
Hep	global	DeepCpG CpG	cpg/HepG21	acc	0.82526
Hep	global	DeepCpG CpG	cpg/HepG22	acc	0.8264
Hep	global	DeepCpG CpG	cpg/HepG24	acc	0.82693
Hep	global	DeepCpG CpG	cpg/HepG25	acc	0.82725
Hep	global	DeepCpG CpG	cpg/HepG26	acc	0.82891
Hep	global	DeepCpG CpG	cpg/HepG23	auc	0.90947
Hep	global	DeepCpG CpG	cpg/HepG24	auc	0.91049
Hep	global	DeepCpG CpG	cpg/HepG22	auc	0.91051
Hep	global	DeepCpG CpG	cpg/HepG21	auc	0.91063
Hep	global	DeepCpG CpG	cpg/HepG25	auc	0.91086
Hep	global	DeepCpG CpG	cpg/HepG26	auc	0.91272
Hep	global	DeepCpG CpG	cpg/HepG25	f1	0.79752
Hep	global	DeepCpG CpG	cpg/HepG21	f1	0.8036
Hep	global	DeepCpG CpG	cpg/HepG22	f1	0.80454
Hep	global	DeepCpG CpG	cpg/HepG23	f1	0.80858
Hep	global	DeepCpG CpG	cpg/HepG26	f1	0.81222
Hep	global	DeepCpG CpG	cpg/HepG24	f1	0.81462
Hep	global	DeepCpG CpG	cpg/HepG23	mcc	0.6477
Hep	global	DeepCpG CpG	cpg/HepG21	mcc	0.6482
Hep	global	DeepCpG CpG	cpg/HepG25	mcc	0.64833
Hep	global	DeepCpG CpG	cpg/HepG22	mcc	0.65
Hep	global	DeepCpG CpG	cpg/HepG24	mcc	0.65264
Hep	global	DeepCpG CpG	cpg/HepG26	mcc	0.65612
Hep	global	DeepCpG CpG	cpg/HepG23	n	148280
Hep	global	DeepCpG CpG	cpg/HepG24	n	148395
Hep	global	DeepCpG CpG	cpg/HepG22	n	170676
Hep	global	DeepCpG CpG	cpg/HepG25	n	246461
Hep	global	DeepCpG CpG	cpg/HepG21	n	266181
Hep	global	DeepCpG CpG	cpg/HepG26	n	277222
Hep	global	DeepCpG CpG	cpg/HepG21	tnr	0.81733
Hep	global	DeepCpG CpG	cpg/HepG22	tnr	0.8212
Hep	global	DeepCpG CpG	cpg/HepG26	tnr	0.82411
Hep	global	DeepCpG CpG	cpg/HepG23	tnr	0.82426
Hep	global	DeepCpG CpG	cpg/HepG24	tnr	0.82699
Hep	global	DeepCpG CpG	cpg/HepG25	tnr	0.82841
Hep	global	DeepCpG CpG	cpg/HepG23	tpr	0.82552
Hep	global	DeepCpG CpG	cpg/HepG25	tpr	0.8256
Hep	global	DeepCpG CpG	cpg/HepG24	tpr	0.82685
Hep	global	DeepCpG CpG	cpg/HepG22	tpr	0.83334
Hep	global	DeepCpG CpG	cpg/HepG26	tpr	0.83493
Hep	global	DeepCpG CpG	cpg/HepG21	tpr	0.83587
Hep	global	DeepCpG	cpg/HepG22	acc	0.84018
Hep	global	DeepCpG	cpg/HepG23	acc	0.84081
Hep	global	DeepCpG	cpg/HepG24	acc	0.84136
Hep	global	DeepCpG	cpg/HepG21	acc	0.84217
Hep	global	DeepCpG	cpg/HepG25	acc	0.84228
Hep	global	DeepCpG	cpg/HepG26	acc	0.84321
Hep	global	DeepCpG	cpg/HepG24	auc	0.92301
Hep	global	DeepCpG	cpg/HepG22	auc	0.92371
Hep	global	DeepCpG	cpg/HepG23	auc	0.92388
Hep	global	DeepCpG	cpg/HepG25	auc	0.92493
Hep	global	DeepCpG	cpg/HepG21	auc	0.92605
Hep	global	DeepCpG	cpg/HepG26	auc	0.92707
Hep	global	DeepCpG	cpg/HepG25	f1	0.8165
Hep	global	DeepCpG	cpg/HepG22	f1	0.82155
Hep	global	DeepCpG	cpg/HepG21	f1	0.82285
Hep	global	DeepCpG	cpg/HepG23	f1	0.82817
Hep	global	DeepCpG	cpg/HepG26	f1	0.82992
Hep	global	DeepCpG	cpg/HepG24	f1	0.83239
Hep	global	DeepCpG	cpg/HepG22	mcc	0.67934
Hep	global	DeepCpG	cpg/HepG25	mcc	0.68038
Hep	global	DeepCpG	cpg/HepG23	mcc	0.68143
Hep	global	DeepCpG	cpg/HepG21	mcc	0.68272
Hep	global	DeepCpG	cpg/HepG24	mcc	0.68301
Hep	global	DeepCpG	cpg/HepG26	mcc	0.68665
Hep	global	DeepCpG	cpg/HepG23	n	148280
Hep	global	DeepCpG	cpg/HepG24	n	148395
Hep	global	DeepCpG	cpg/HepG22	n	170676
Hep	global	DeepCpG	cpg/HepG25	n	246461
Hep	global	DeepCpG	cpg/HepG21	n	266181
Hep	global	DeepCpG	cpg/HepG26	n	277222
Hep	global	DeepCpG	cpg/HepG22	tnr	0.82672
Hep	global	DeepCpG	cpg/HepG26	tnr	0.82733
Hep	global	DeepCpG	cpg/HepG24	tnr	0.82849
Hep	global	DeepCpG	cpg/HepG23	tnr	0.82852
Hep	global	DeepCpG	cpg/HepG21	tnr	0.83101
Hep	global	DeepCpG	cpg/HepG25	tnr	0.83584
Hep	global	DeepCpG	cpg/HepG25	tpr	0.85147
Hep	global	DeepCpG	cpg/HepG23	tpr	0.85595
Hep	global	DeepCpG	cpg/HepG24	tpr	0.85648
Hep	global	DeepCpG	cpg/HepG21	tpr	0.8571
Hep	global	DeepCpG	cpg/HepG22	tpr	0.85812
Hep	global	DeepCpG	cpg/HepG26	tpr	0.86316
mESC	global	DeepCpG DNA	cpg/mESC2	acc	0.8289
mESC	global	DeepCpG DNA	cpg/mESC4	acc	0.83141
mESC	global	DeepCpG DNA	cpg/mESC1	acc	0.83782
mESC	global	DeepCpG DNA	cpg/mESC6	acc	0.83872
mESC	global	DeepCpG DNA	cpg/mESC3	acc	0.84355
mESC	global	DeepCpG DNA	cpg/mESC5	acc	0.89117
mESC	global	DeepCpG DNA	cpg/mESC2	auc	0.92071
mESC	global	DeepCpG DNA	cpg/mESC4	auc	0.92437
mESC	global	DeepCpG DNA	cpg/mESC6	auc	0.92757
mESC	global	DeepCpG DNA	cpg/mESC1	auc	0.92994
mESC	global	DeepCpG DNA	cpg/mESC3	auc	0.93491
mESC	global	DeepCpG DNA	cpg/mESC5	auc	0.9569
mESC	global	DeepCpG DNA	cpg/mESC4	f1	0.75295
mESC	global	DeepCpG DNA	cpg/mESC1	f1	0.77424
mESC	global	DeepCpG DNA	cpg/mESC3	f1	0.77817
mESC	global	DeepCpG DNA	cpg/mESC2	f1	0.77942
mESC	global	DeepCpG DNA	cpg/mESC6	f1	0.78489
mESC	global	DeepCpG DNA	cpg/mESC5	f1	0.88519
mESC	global	DeepCpG DNA	cpg/mESC4	mcc	0.63401
mESC	global	DeepCpG DNA	cpg/mESC2	mcc	0.64551
mESC	global	DeepCpG DNA	cpg/mESC1	mcc	0.65691
mESC	global	DeepCpG DNA	cpg/mESC6	mcc	0.66136
mESC	global	DeepCpG DNA	cpg/mESC3	mcc	0.66628
mESC	global	DeepCpG DNA	cpg/mESC5	mcc	0.78209
mESC	global	DeepCpG DNA	cpg/mESC2	n	111636
mESC	global	DeepCpG DNA	cpg/mESC5	n	115339
mESC	global	DeepCpG DNA	cpg/mESC6	n	149365
mESC	global	DeepCpG DNA	cpg/mESC4	n	187720
mESC	global	DeepCpG DNA	cpg/mESC1	n	192929
mESC	global	DeepCpG DNA	cpg/mESC3	n	289951
mESC	global	DeepCpG DNA	cpg/mESC2	tnr	0.82206
mESC	global	DeepCpG DNA	cpg/mESC1	tnr	0.8287
mESC	global	DeepCpG DNA	cpg/mESC4	tnr	0.82953
mESC	global	DeepCpG DNA	cpg/mESC6	tnr	0.83484
mESC	global	DeepCpG DNA	cpg/mESC3	tnr	0.83559
mESC	global	DeepCpG DNA	cpg/mESC5	tnr	0.88499
mESC	global	DeepCpG DNA	cpg/mESC4	tpr	0.83565
mESC	global	DeepCpG DNA	cpg/mESC2	tpr	0.84109
mESC	global	DeepCpG DNA	cpg/mESC6	tpr	0.84599
mESC	global	DeepCpG DNA	cpg/mESC1	tpr	0.8568
mESC	global	DeepCpG DNA	cpg/mESC3	tpr	0.86055
mESC	global	DeepCpG DNA	cpg/mESC5	tpr	0.89823
mESC	global	DeepCpG CpG	cpg/mESC4	acc	0.81184
mESC	global	DeepCpG CpG	cpg/mESC2	acc	0.82549
mESC	global	DeepCpG CpG	cpg/mESC6	acc	0.83188
mESC	global	DeepCpG CpG	cpg/mESC1	acc	0.83808
mESC	global	DeepCpG CpG	cpg/mESC3	acc	0.83875
mESC	global	DeepCpG CpG	cpg/mESC5	acc	0.90818
mESC	global	DeepCpG CpG	cpg/mESC4	auc	0.89562
mESC	global	DeepCpG CpG	cpg/mESC2	auc	0.89827
mESC	global	DeepCpG CpG	cpg/mESC6	auc	0.90641
mESC	global	DeepCpG CpG	cpg/mESC1	auc	0.91143
mESC	global	DeepCpG CpG	cpg/mESC3	auc	0.91528
mESC	global	DeepCpG CpG	cpg/mESC5	auc	0.95399
mESC	global	DeepCpG CpG	cpg/mESC4	f1	0.74869
mESC	global	DeepCpG CpG	cpg/mESC3	f1	0.78348
mESC	global	DeepCpG CpG	cpg/mESC1	f1	0.78443
mESC	global	DeepCpG CpG	cpg/mESC2	f1	0.78821
mESC	global	DeepCpG CpG	cpg/mESC6	f1	0.79121
mESC	global	DeepCpG CpG	cpg/mESC5	f1	0.90474
mESC	global	DeepCpG CpG	cpg/mESC4	mcc	0.63117
mESC	global	DeepCpG CpG	cpg/mESC2	mcc	0.65925
mESC	global	DeepCpG CpG	cpg/mESC6	mcc	0.67205
mESC	global	DeepCpG CpG	cpg/mESC1	mcc	0.67435
mESC	global	DeepCpG CpG	cpg/mESC3	mcc	0.67671
mESC	global	DeepCpG CpG	cpg/mESC5	mcc	0.81774
mESC	global	DeepCpG CpG	cpg/mESC2	n	111636
mESC	global	DeepCpG CpG	cpg/mESC5	n	115339
mESC	global	DeepCpG CpG	cpg/mESC6	n	149365
mESC	global	DeepCpG CpG	cpg/mESC4	n	187720
mESC	global	DeepCpG CpG	cpg/mESC1	n	192929
mESC	global	DeepCpG CpG	cpg/mESC3	n	289951
mESC	global	DeepCpG CpG	cpg/mESC4	tnr	0.76753
mESC	global	DeepCpG CpG	cpg/mESC2	tnr	0.78169
mESC	global	DeepCpG CpG	cpg/mESC6	tnr	0.78709
mESC	global	DeepCpG CpG	cpg/mESC3	tnr	0.80312
mESC	global	DeepCpG CpG	cpg/mESC1	tnr	0.80464
mESC	global	DeepCpG CpG	cpg/mESC5	tnr	0.88595
mESC	global	DeepCpG CpG	cpg/mESC2	tpr	0.90355
mESC	global	DeepCpG CpG	cpg/mESC1	tpr	0.90768
mESC	global	DeepCpG CpG	cpg/mESC4	tpr	0.91166
mESC	global	DeepCpG CpG	cpg/mESC3	tpr	0.91486
mESC	global	DeepCpG CpG	cpg/mESC6	tpr	0.91586
mESC	global	DeepCpG CpG	cpg/mESC5	tpr	0.93356
mESC	global	DeepCpG	cpg/mESC2	acc	0.85425
mESC	global	DeepCpG	cpg/mESC4	acc	0.85787
mESC	global	DeepCpG	cpg/mESC6	acc	0.86633
mESC	global	DeepCpG	cpg/mESC1	acc	0.86725
mESC	global	DeepCpG	cpg/mESC3	acc	0.87707
mESC	global	DeepCpG	cpg/mESC5	acc	0.92267
mESC	global	DeepCpG	cpg/mESC2	auc	0.93939
mESC	global	DeepCpG	cpg/mESC4	auc	0.94416
mESC	global	DeepCpG	cpg/mESC6	auc	0.94528
mESC	global	DeepCpG	cpg/mESC1	auc	0.95044
mESC	global	DeepCpG	cpg/mESC3	auc	0.9564
mESC	global	DeepCpG	cpg/mESC5	auc	0.97125
mESC	global	DeepCpG	cpg/mESC4	f1	0.79351
mESC	global	DeepCpG	cpg/mESC2	f1	0.81321
mESC	global	DeepCpG	cpg/mESC1	f1	0.81629
mESC	global	DeepCpG	cpg/mESC6	f1	0.82146
mESC	global	DeepCpG	cpg/mESC3	f1	0.82505
mESC	global	DeepCpG	cpg/mESC5	f1	0.91882
mESC	global	DeepCpG	cpg/mESC4	mcc	0.69619
mESC	global	DeepCpG	cpg/mESC2	mcc	0.70075
mESC	global	DeepCpG	cpg/mESC6	mcc	0.7201
mESC	global	DeepCpG	cpg/mESC1	mcc	0.72316
mESC	global	DeepCpG	cpg/mESC3	mcc	0.73899
mESC	global	DeepCpG	cpg/mESC5	mcc	0.84563
mESC	global	DeepCpG	cpg/mESC2	n	111636
mESC	global	DeepCpG	cpg/mESC5	n	115339
mESC	global	DeepCpG	cpg/mESC6	n	149365
mESC	global	DeepCpG	cpg/mESC4	n	187720
mESC	global	DeepCpG	cpg/mESC1	n	192929
mESC	global	DeepCpG	cpg/mESC3	n	289951
mESC	global	DeepCpG	cpg/mESC2	tnr	0.83825
mESC	global	DeepCpG	cpg/mESC4	tnr	0.84436
mESC	global	DeepCpG	cpg/mESC1	tnr	0.84732
mESC	global	DeepCpG	cpg/mESC6	tnr	0.85682
mESC	global	DeepCpG	cpg/mESC3	tnr	0.86212
mESC	global	DeepCpG	cpg/mESC5	tnr	0.91014
mESC	global	DeepCpG	cpg/mESC2	tpr	0.88276
mESC	global	DeepCpG	cpg/mESC6	tpr	0.88416
mESC	global	DeepCpG	cpg/mESC4	tpr	0.88831
mESC	global	DeepCpG	cpg/mESC1	tpr	0.90872
mESC	global	DeepCpG	cpg/mESC3	tpr	0.90899
mESC	global	DeepCpG	cpg/mESC5	tpr	0.93698
SER	global	CpGAvg	cpg/BS29_5_SER	acc	0.7524
SER	global	CpGAvg	cpg/BS29_4_SER	acc	0.77358
SER	global	CpGAvg	cpg/BS28_10_SER	acc	0.77434
SER	global	CpGAvg	cpg/BS28_6_SER	acc	0.77697
SER	global	CpGAvg	cpg/BS27_6_SER	acc	0.77896
SER	global	CpGAvg	cpg/BS29_1_SER	acc	0.78476
SER	global	CpGAvg	cpg/BS29_9_SER	acc	0.79887
SER	global	CpGAvg	cpg/BS28_4_SER	acc	0.80638
SER	global	CpGAvg	cpg/BS29_8_SER	acc	0.8081
SER	global	CpGAvg	cpg/BS27_5_SER	acc	0.80956
SER	global	CpGAvg	cpg/BS29_7_SER	acc	0.81664
SER	global	CpGAvg	cpg/BS29_6_SER	acc	0.81767
SER	global	CpGAvg	cpg/BS27_1_SER	acc	0.8212
SER	global	CpGAvg	cpg/BS28_2_SER	acc	0.82434
SER	global	CpGAvg	cpg/BS27_8_SER	acc	0.82513
SER	global	CpGAvg	cpg/BS27_3_SER	acc	0.83229
SER	global	CpGAvg	cpg/BS28_3_SER	acc	0.83761
SER	global	CpGAvg	cpg/BS28_1_SER	acc	0.84224
SER	global	CpGAvg	cpg/BS29_5_SER	auc	0.78525
SER	global	CpGAvg	cpg/BS27_6_SER	auc	0.80229
SER	global	CpGAvg	cpg/BS29_4_SER	auc	0.8026
SER	global	CpGAvg	cpg/BS28_10_SER	auc	0.80327
SER	global	CpGAvg	cpg/BS28_6_SER	auc	0.80848
SER	global	CpGAvg	cpg/BS29_1_SER	auc	0.81016
SER	global	CpGAvg	cpg/BS29_9_SER	auc	0.83003
SER	global	CpGAvg	cpg/BS28_4_SER	auc	0.83879
SER	global	CpGAvg	cpg/BS27_5_SER	auc	0.84899
SER	global	CpGAvg	cpg/BS29_8_SER	auc	0.85009
SER	global	CpGAvg	cpg/BS29_7_SER	auc	0.86174
SER	global	CpGAvg	cpg/BS29_6_SER	auc	0.87058
SER	global	CpGAvg	cpg/BS28_2_SER	auc	0.88214
SER	global	CpGAvg	cpg/BS27_3_SER	auc	0.88569
SER	global	CpGAvg	cpg/BS27_1_SER	auc	0.91322
SER	global	CpGAvg	cpg/BS27_8_SER	auc	0.91763
SER	global	CpGAvg	cpg/BS28_3_SER	auc	0.91806
SER	global	CpGAvg	cpg/BS28_1_SER	auc	0.91861
SER	global	CpGAvg	cpg/BS29_5_SER	f1	0.79865
SER	global	CpGAvg	cpg/BS28_6_SER	f1	0.81853
SER	global	CpGAvg	cpg/BS29_4_SER	f1	0.81935
SER	global	CpGAvg	cpg/BS28_10_SER	f1	0.82078
SER	global	CpGAvg	cpg/BS27_6_SER	f1	0.82842
SER	global	CpGAvg	cpg/BS29_1_SER	f1	0.8392
SER	global	CpGAvg	cpg/BS29_9_SER	f1	0.8464
SER	global	CpGAvg	cpg/BS29_8_SER	f1	0.8519
SER	global	CpGAvg	cpg/BS28_4_SER	f1	0.85513
SER	global	CpGAvg	cpg/BS27_5_SER	f1	0.85606
SER	global	CpGAvg	cpg/BS29_7_SER	f1	0.86465
SER	global	CpGAvg	cpg/BS29_6_SER	f1	0.87027
SER	global	CpGAvg	cpg/BS28_2_SER	f1	0.87101
SER	global	CpGAvg	cpg/BS27_3_SER	f1	0.87613
SER	global	CpGAvg	cpg/BS27_1_SER	f1	0.87774
SER	global	CpGAvg	cpg/BS27_8_SER	f1	0.8783
SER	global	CpGAvg	cpg/BS28_3_SER	f1	0.88445
SER	global	CpGAvg	cpg/BS28_1_SER	f1	0.88681
SER	global	CpGAvg	cpg/BS29_5_SER	mcc	0.49367
SER	global	CpGAvg	cpg/BS29_1_SER	mcc	0.51478
SER	global	CpGAvg	cpg/BS27_6_SER	mcc	0.51975
SER	global	CpGAvg	cpg/BS28_10_SER	mcc	0.52154
SER	global	CpGAvg	cpg/BS29_4_SER	mcc	0.52154
SER	global	CpGAvg	cpg/BS28_6_SER	mcc	0.53634
SER	global	CpGAvg	cpg/BS29_9_SER	mcc	0.55514
SER	global	CpGAvg	cpg/BS28_4_SER	mcc	0.56374
SER	global	CpGAvg	cpg/BS27_5_SER	mcc	0.57509
SER	global	CpGAvg	cpg/BS29_6_SER	mcc	0.57668
SER	global	CpGAvg	cpg/BS29_8_SER	mcc	0.5794
SER	global	CpGAvg	cpg/BS29_7_SER	mcc	0.58359
SER	global	CpGAvg	cpg/BS27_1_SER	mcc	0.5893
SER	global	CpGAvg	cpg/BS28_2_SER	mcc	0.60371
SER	global	CpGAvg	cpg/BS27_8_SER	mcc	0.60684
SER	global	CpGAvg	cpg/BS27_3_SER	mcc	0.62207
SER	global	CpGAvg	cpg/BS28_3_SER	mcc	0.63738
SER	global	CpGAvg	cpg/BS28_1_SER	mcc	0.64812
SER	global	CpGAvg	cpg/BS28_4_SER	n	685232
SER	global	CpGAvg	cpg/BS28_6_SER	n	962113
SER	global	CpGAvg	cpg/BS27_3_SER	n	1048908
SER	global	CpGAvg	cpg/BS27_8_SER	n	1104675
SER	global	CpGAvg	cpg/BS28_1_SER	n	1105824
SER	global	CpGAvg	cpg/BS29_4_SER	n	1148803
SER	global	CpGAvg	cpg/BS28_3_SER	n	1166135
SER	global	CpGAvg	cpg/BS27_6_SER	n	1210484
SER	global	CpGAvg	cpg/BS29_7_SER	n	1247279
SER	global	CpGAvg	cpg/BS29_6_SER	n	1292314
SER	global	CpGAvg	cpg/BS29_9_SER	n	1359953
SER	global	CpGAvg	cpg/BS29_8_SER	n	1365398
SER	global	CpGAvg	cpg/BS27_1_SER	n	1389345
SER	global	CpGAvg	cpg/BS27_5_SER	n	1495113
SER	global	CpGAvg	cpg/BS28_2_SER	n	1502667
SER	global	CpGAvg	cpg/BS28_10_SER	n	1573081
SER	global	CpGAvg	cpg/BS29_5_SER	n	1663589
SER	global	CpGAvg	cpg/BS29_1_SER	n	2133699
SER	global	CpGAvg	cpg/BS29_5_SER	tnr	0.60041
SER	global	CpGAvg	cpg/BS28_10_SER	tnr	0.64667
SER	global	CpGAvg	cpg/BS29_4_SER	tnr	0.64763
SER	global	CpGAvg	cpg/BS28_6_SER	tnr	0.65559
SER	global	CpGAvg	cpg/BS27_6_SER	tnr	0.65922
SER	global	CpGAvg	cpg/BS29_1_SER	tnr	0.69919
SER	global	CpGAvg	cpg/BS29_9_SER	tnr	0.70799
SER	global	CpGAvg	cpg/BS28_4_SER	tnr	0.72405
SER	global	CpGAvg	cpg/BS29_8_SER	tnr	0.72805
SER	global	CpGAvg	cpg/BS27_5_SER	tnr	0.73276
SER	global	CpGAvg	cpg/BS29_7_SER	tnr	0.76236
SER	global	CpGAvg	cpg/BS29_6_SER	tnr	0.7976
SER	global	CpGAvg	cpg/BS28_2_SER	tnr	0.80285
SER	global	CpGAvg	cpg/BS27_3_SER	tnr	0.80504
SER	global	CpGAvg	cpg/BS28_1_SER	tnr	0.88274
SER	global	CpGAvg	cpg/BS28_3_SER	tnr	0.88685
SER	global	CpGAvg	cpg/BS27_1_SER	tnr	0.89015
SER	global	CpGAvg	cpg/BS27_8_SER	tnr	0.89436
SER	global	CpGAvg	cpg/BS27_1_SER	tpr	0.8038
SER	global	CpGAvg	cpg/BS27_8_SER	tpr	0.80594
SER	global	CpGAvg	cpg/BS28_3_SER	tpr	0.82174
SER	global	CpGAvg	cpg/BS29_6_SER	tpr	0.82467
SER	global	CpGAvg	cpg/BS29_1_SER	tpr	0.82485
SER	global	CpGAvg	cpg/BS28_1_SER	tpr	0.82845
SER	global	CpGAvg	cpg/BS28_2_SER	tpr	0.83304
SER	global	CpGAvg	cpg/BS29_7_SER	tpr	0.84023
SER	global	CpGAvg	cpg/BS27_3_SER	tpr	0.8438
SER	global	CpGAvg	cpg/BS28_4_SER	tpr	0.84594
SER	global	CpGAvg	cpg/BS29_9_SER	tpr	0.84687
SER	global	CpGAvg	cpg/BS27_5_SER	tpr	0.84774
SER	global	CpGAvg	cpg/BS27_6_SER	tpr	0.84996
SER	global	CpGAvg	cpg/BS29_8_SER	tpr	0.85155
SER	global	CpGAvg	cpg/BS29_4_SER	tpr	0.85811
SER	global	CpGAvg	cpg/BS28_10_SER	tpr	0.85888
SER	global	CpGAvg	cpg/BS28_6_SER	tpr	0.86412
SER	global	CpGAvg	cpg/BS29_5_SER	tpr	0.86956
2I	global	CpGAvg	cpg/BS24_4_2I	acc	0.60278
2I	global	CpGAvg	cpg/BS26_2_2I	acc	0.66262
2I	global	CpGAvg	cpg/BS25_2_2I	acc	0.66378
2I	global	CpGAvg	cpg/BS24_1_2I	acc	0.6679
2I	global	CpGAvg	cpg/BS24_8_2I	acc	0.67607
2I	global	CpGAvg	cpg/BS24_2_2I	acc	0.68023
2I	global	CpGAvg	cpg/BS24_6_2I	acc	0.72249
2I	global	CpGAvg	cpg/BS25_8_2I	acc	0.73532
2I	global	CpGAvg	cpg/BS25_7_2I	acc	0.74528
2I	global	CpGAvg	cpg/BS26_1_2I	acc	0.75976
2I	global	CpGAvg	cpg/BS25_6_2I	acc	0.76238
2I	global	CpGAvg	cpg/BS25_10_2I	acc	0.76985
2I	global	CpGAvg	cpg/BS25_2_2I	auc	0.68404
2I	global	CpGAvg	cpg/BS25_10_2I	auc	0.70161
2I	global	CpGAvg	cpg/BS24_6_2I	auc	0.70243
2I	global	CpGAvg	cpg/BS25_6_2I	auc	0.70325
2I	global	CpGAvg	cpg/BS25_8_2I	auc	0.70374
2I	global	CpGAvg	cpg/BS26_1_2I	auc	0.70514
2I	global	CpGAvg	cpg/BS25_7_2I	auc	0.70919
2I	global	CpGAvg	cpg/BS24_8_2I	auc	0.71605
2I	global	CpGAvg	cpg/BS24_1_2I	auc	0.72098
2I	global	CpGAvg	cpg/BS26_2_2I	auc	0.72184
2I	global	CpGAvg	cpg/BS24_2_2I	auc	0.72732
2I	global	CpGAvg	cpg/BS24_4_2I	auc	0.73199
2I	global	CpGAvg	cpg/BS25_10_2I	f1	0.28952
2I	global	CpGAvg	cpg/BS25_6_2I	f1	0.35586
2I	global	CpGAvg	cpg/BS26_1_2I	f1	0.38873
2I	global	CpGAvg	cpg/BS25_2_2I	f1	0.42752
2I	global	CpGAvg	cpg/BS25_7_2I	f1	0.42929
2I	global	CpGAvg	cpg/BS25_8_2I	f1	0.43285
2I	global	CpGAvg	cpg/BS24_4_2I	f1	0.43789
2I	global	CpGAvg	cpg/BS24_6_2I	f1	0.43898
2I	global	CpGAvg	cpg/BS24_1_2I	f1	0.45198
2I	global	CpGAvg	cpg/BS26_2_2I	f1	0.45494
2I	global	CpGAvg	cpg/BS24_8_2I	f1	0.45537
2I	global	CpGAvg	cpg/BS24_2_2I	f1	0.46281
2I	global	CpGAvg	cpg/BS25_10_2I	mcc	0.19929
2I	global	CpGAvg	cpg/BS25_6_2I	mcc	0.22251
2I	global	CpGAvg	cpg/BS26_1_2I	mcc	0.24229
2I	global	CpGAvg	cpg/BS25_2_2I	mcc	0.25049
2I	global	CpGAvg	cpg/BS25_8_2I	mcc	0.26463
2I	global	CpGAvg	cpg/BS25_7_2I	mcc	0.26651
2I	global	CpGAvg	cpg/BS24_6_2I	mcc	0.26678
2I	global	CpGAvg	cpg/BS24_4_2I	mcc	0.29094
2I	global	CpGAvg	cpg/BS24_8_2I	mcc	0.29162
2I	global	CpGAvg	cpg/BS24_1_2I	mcc	0.29296
2I	global	CpGAvg	cpg/BS26_2_2I	mcc	0.29625
2I	global	CpGAvg	cpg/BS24_2_2I	mcc	0.30342
2I	global	CpGAvg	cpg/BS24_2_2I	n	895966
2I	global	CpGAvg	cpg/BS26_1_2I	n	992702
2I	global	CpGAvg	cpg/BS25_10_2I	n	1037094
2I	global	CpGAvg	cpg/BS24_4_2I	n	1071621
2I	global	CpGAvg	cpg/BS26_2_2I	n	1113380
2I	global	CpGAvg	cpg/BS25_8_2I	n	1165500
2I	global	CpGAvg	cpg/BS24_1_2I	n	1182259
2I	global	CpGAvg	cpg/BS25_6_2I	n	1223897
2I	global	CpGAvg	cpg/BS24_8_2I	n	1225444
2I	global	CpGAvg	cpg/BS24_6_2I	n	1317795
2I	global	CpGAvg	cpg/BS25_2_2I	n	1404734
2I	global	CpGAvg	cpg/BS25_7_2I	n	1406615
2I	global	CpGAvg	cpg/BS25_10_2I	tnr	0.80138
2I	global	CpGAvg	cpg/BS25_6_2I	tnr	0.81923
2I	global	CpGAvg	cpg/BS26_1_2I	tnr	0.83207
2I	global	CpGAvg	cpg/BS25_7_2I	tnr	0.84872
2I	global	CpGAvg	cpg/BS25_8_2I	tnr	0.85309
2I	global	CpGAvg	cpg/BS24_6_2I	tnr	0.8608
2I	global	CpGAvg	cpg/BS25_2_2I	tnr	0.88251
2I	global	CpGAvg	cpg/BS24_8_2I	tnr	0.89622
2I	global	CpGAvg	cpg/BS24_2_2I	tnr	0.90043
2I	global	CpGAvg	cpg/BS24_1_2I	tnr	0.90296
2I	global	CpGAvg	cpg/BS26_2_2I	tnr	0.90533
2I	global	CpGAvg	cpg/BS24_4_2I	tnr	0.92908
2I	global	CpGAvg	cpg/BS24_4_2I	tpr	0.29884
2I	global	CpGAvg	cpg/BS25_2_2I	tpr	0.32182
2I	global	CpGAvg	cpg/BS26_2_2I	tpr	0.33238
2I	global	CpGAvg	cpg/BS24_1_2I	tpr	0.33242
2I	global	CpGAvg	cpg/BS24_8_2I	tpr	0.34133
2I	global	CpGAvg	cpg/BS24_2_2I	tpr	0.3465
2I	global	CpGAvg	cpg/BS24_6_2I	tpr	0.37856
2I	global	CpGAvg	cpg/BS25_8_2I	tpr	0.39385
2I	global	CpGAvg	cpg/BS25_7_2I	tpr	0.40808
2I	global	CpGAvg	cpg/BS26_1_2I	tpr	0.42745
2I	global	CpGAvg	cpg/BS25_6_2I	tpr	0.43899
2I	global	CpGAvg	cpg/BS25_10_2I	tpr	0.47916
SER	global	WinAvg	cpg/BS29_5_SER	acc	0.72936
SER	global	WinAvg	cpg/BS28_6_SER	acc	0.74174
SER	global	WinAvg	cpg/BS29_4_SER	acc	0.74368
SER	global	WinAvg	cpg/BS28_10_SER	acc	0.75392
SER	global	WinAvg	cpg/BS27_6_SER	acc	0.7599
SER	global	WinAvg	cpg/BS28_4_SER	acc	0.77401
SER	global	WinAvg	cpg/BS29_9_SER	acc	0.78099
SER	global	WinAvg	cpg/BS29_8_SER	acc	0.79902
SER	global	WinAvg	cpg/BS29_1_SER	acc	0.80211
SER	global	WinAvg	cpg/BS27_5_SER	acc	0.81156
SER	global	WinAvg	cpg/BS29_7_SER	acc	0.81166
SER	global	WinAvg	cpg/BS27_3_SER	acc	0.82823
SER	global	WinAvg	cpg/BS29_6_SER	acc	0.838
SER	global	WinAvg	cpg/BS28_2_SER	acc	0.84067
SER	global	WinAvg	cpg/BS28_1_SER	acc	0.86147
SER	global	WinAvg	cpg/BS28_3_SER	acc	0.86647
SER	global	WinAvg	cpg/BS27_8_SER	acc	0.87697
SER	global	WinAvg	cpg/BS27_1_SER	acc	0.88714
SER	global	WinAvg	cpg/BS29_5_SER	auc	0.78445
SER	global	WinAvg	cpg/BS29_4_SER	auc	0.79105
SER	global	WinAvg	cpg/BS28_6_SER	auc	0.7975
SER	global	WinAvg	cpg/BS27_6_SER	auc	0.79992
SER	global	WinAvg	cpg/BS29_9_SER	auc	0.80306
SER	global	WinAvg	cpg/BS28_10_SER	auc	0.8038
SER	global	WinAvg	cpg/BS29_1_SER	auc	0.81254
SER	global	WinAvg	cpg/BS28_4_SER	auc	0.83085
SER	global	WinAvg	cpg/BS29_7_SER	auc	0.83487
SER	global	WinAvg	cpg/BS27_5_SER	auc	0.84581
SER	global	WinAvg	cpg/BS29_8_SER	auc	0.84603
SER	global	WinAvg	cpg/BS29_6_SER	auc	0.8507
SER	global	WinAvg	cpg/BS27_3_SER	auc	0.85733
SER	global	WinAvg	cpg/BS28_2_SER	auc	0.86867
SER	global	WinAvg	cpg/BS27_1_SER	auc	0.8807
SER	global	WinAvg	cpg/BS28_3_SER	auc	0.88609
SER	global	WinAvg	cpg/BS28_1_SER	auc	0.8876
SER	global	WinAvg	cpg/BS27_8_SER	auc	0.88929
SER	global	WinAvg	cpg/BS29_5_SER	f1	0.76571
SER	global	WinAvg	cpg/BS28_6_SER	f1	0.77634
SER	global	WinAvg	cpg/BS29_4_SER	f1	0.7867
SER	global	WinAvg	cpg/BS28_10_SER	f1	0.79964
SER	global	WinAvg	cpg/BS27_6_SER	f1	0.81089
SER	global	WinAvg	cpg/BS28_4_SER	f1	0.82875
SER	global	WinAvg	cpg/BS29_9_SER	f1	0.83492
SER	global	WinAvg	cpg/BS29_8_SER	f1	0.84529
SER	global	WinAvg	cpg/BS29_1_SER	f1	0.8597
SER	global	WinAvg	cpg/BS27_5_SER	f1	0.86109
SER	global	WinAvg	cpg/BS29_7_SER	f1	0.8652
SER	global	WinAvg	cpg/BS27_3_SER	f1	0.87699
SER	global	WinAvg	cpg/BS28_2_SER	f1	0.88841
SER	global	WinAvg	cpg/BS29_6_SER	f1	0.89128
SER	global	WinAvg	cpg/BS28_1_SER	f1	0.90586
SER	global	WinAvg	cpg/BS28_3_SER	f1	0.91066
SER	global	WinAvg	cpg/BS27_8_SER	f1	0.92054
SER	global	WinAvg	cpg/BS27_1_SER	f1	0.92909
SER	global	WinAvg	cpg/BS29_5_SER	mcc	0.44636
SER	global	WinAvg	cpg/BS29_4_SER	mcc	0.46567
SER	global	WinAvg	cpg/BS28_6_SER	mcc	0.47096
SER	global	WinAvg	cpg/BS28_10_SER	mcc	0.48182
SER	global	WinAvg	cpg/BS27_6_SER	mcc	0.48247
SER	global	WinAvg	cpg/BS28_4_SER	mcc	0.49833
SER	global	WinAvg	cpg/BS29_9_SER	mcc	0.51025
SER	global	WinAvg	cpg/BS29_1_SER	mcc	0.52897
SER	global	WinAvg	cpg/BS29_7_SER	mcc	0.55281
SER	global	WinAvg	cpg/BS29_8_SER	mcc	0.55856
SER	global	WinAvg	cpg/BS27_5_SER	mcc	0.56908
SER	global	WinAvg	cpg/BS29_6_SER	mcc	0.57372
SER	global	WinAvg	cpg/BS27_3_SER	mcc	0.59261
SER	global	WinAvg	cpg/BS28_2_SER	mcc	0.61002
SER	global	WinAvg	cpg/BS28_1_SER	mcc	0.64478
SER	global	WinAvg	cpg/BS28_3_SER	mcc	0.64737
SER	global	WinAvg	cpg/BS27_8_SER	mcc	0.64919
SER	global	WinAvg	cpg/BS27_1_SER	mcc	0.65293
SER	global	WinAvg	cpg/BS28_4_SER	n	685232
SER	global	WinAvg	cpg/BS28_6_SER	n	962113
SER	global	WinAvg	cpg/BS27_3_SER	n	1048908
SER	global	WinAvg	cpg/BS27_8_SER	n	1104675
SER	global	WinAvg	cpg/BS28_1_SER	n	1105824
SER	global	WinAvg	cpg/BS29_4_SER	n	1148803
SER	global	WinAvg	cpg/BS28_3_SER	n	1166135
SER	global	WinAvg	cpg/BS27_6_SER	n	1210484
SER	global	WinAvg	cpg/BS29_7_SER	n	1247279
SER	global	WinAvg	cpg/BS29_6_SER	n	1292314
SER	global	WinAvg	cpg/BS29_9_SER	n	1359953
SER	global	WinAvg	cpg/BS29_8_SER	n	1365398
SER	global	WinAvg	cpg/BS27_1_SER	n	1389345
SER	global	WinAvg	cpg/BS27_5_SER	n	1495113
SER	global	WinAvg	cpg/BS28_2_SER	n	1502667
SER	global	WinAvg	cpg/BS28_10_SER	n	1573081
SER	global	WinAvg	cpg/BS29_5_SER	n	1663589
SER	global	WinAvg	cpg/BS29_1_SER	n	2133699
SER	global	WinAvg	cpg/BS29_1_SER	tnr	0.61377
SER	global	WinAvg	cpg/BS29_9_SER	tnr	0.65719
SER	global	WinAvg	cpg/BS27_6_SER	tnr	0.65856
SER	global	WinAvg	cpg/BS29_5_SER	tnr	0.65953
SER	global	WinAvg	cpg/BS28_10_SER	tnr	0.65984
SER	global	WinAvg	cpg/BS29_6_SER	tnr	0.67308
SER	global	WinAvg	cpg/BS29_4_SER	tnr	0.67483
SER	global	WinAvg	cpg/BS29_7_SER	tnr	0.68417
SER	global	WinAvg	cpg/BS27_5_SER	tnr	0.68526
SER	global	WinAvg	cpg/BS28_4_SER	tnr	0.70005
SER	global	WinAvg	cpg/BS28_6_SER	tnr	0.70233
SER	global	WinAvg	cpg/BS29_8_SER	tnr	0.71043
SER	global	WinAvg	cpg/BS28_2_SER	tnr	0.71668
SER	global	WinAvg	cpg/BS27_3_SER	tnr	0.7268
SER	global	WinAvg	cpg/BS27_1_SER	tnr	0.73363
SER	global	WinAvg	cpg/BS27_8_SER	tnr	0.7573
SER	global	WinAvg	cpg/BS28_3_SER	tnr	0.76313
SER	global	WinAvg	cpg/BS28_1_SER	tnr	0.7675
SER	global	WinAvg	cpg/BS28_6_SER	tpr	0.77004
SER	global	WinAvg	cpg/BS29_5_SER	tpr	0.78318
SER	global	WinAvg	cpg/BS29_4_SER	tpr	0.7899
SER	global	WinAvg	cpg/BS28_4_SER	tpr	0.80954
SER	global	WinAvg	cpg/BS28_10_SER	tpr	0.81622
SER	global	WinAvg	cpg/BS27_6_SER	tpr	0.81998
SER	global	WinAvg	cpg/BS29_9_SER	tpr	0.84639
SER	global	WinAvg	cpg/BS29_8_SER	tpr	0.84711
SER	global	WinAvg	cpg/BS29_7_SER	tpr	0.86707
SER	global	WinAvg	cpg/BS27_3_SER	tpr	0.8711
SER	global	WinAvg	cpg/BS27_5_SER	tpr	0.87433
SER	global	WinAvg	cpg/BS29_1_SER	tpr	0.89035
SER	global	WinAvg	cpg/BS28_2_SER	tpr	0.89085
SER	global	WinAvg	cpg/BS28_1_SER	tpr	0.89346
SER	global	WinAvg	cpg/BS29_6_SER	tpr	0.89549
SER	global	WinAvg	cpg/BS28_3_SER	tpr	0.89976
SER	global	WinAvg	cpg/BS27_8_SER	tpr	0.91015
SER	global	WinAvg	cpg/BS27_1_SER	tpr	0.92588
2I	global	WinAvg	cpg/BS24_8_2I	acc	0.66534
2I	global	WinAvg	cpg/BS26_2_2I	acc	0.67063
2I	global	WinAvg	cpg/BS24_1_2I	acc	0.67526
2I	global	WinAvg	cpg/BS25_2_2I	acc	0.6764
2I	global	WinAvg	cpg/BS24_2_2I	acc	0.67987
2I	global	WinAvg	cpg/BS24_4_2I	acc	0.70529
2I	global	WinAvg	cpg/BS24_6_2I	acc	0.7137
2I	global	WinAvg	cpg/BS25_8_2I	acc	0.73698
2I	global	WinAvg	cpg/BS25_7_2I	acc	0.75958
2I	global	WinAvg	cpg/BS26_1_2I	acc	0.8109
2I	global	WinAvg	cpg/BS25_6_2I	acc	0.84414
2I	global	WinAvg	cpg/BS25_10_2I	acc	0.89449
2I	global	WinAvg	cpg/BS25_10_2I	auc	0.65435
2I	global	WinAvg	cpg/BS26_1_2I	auc	0.68098
2I	global	WinAvg	cpg/BS25_8_2I	auc	0.68793
2I	global	WinAvg	cpg/BS24_6_2I	auc	0.6897
2I	global	WinAvg	cpg/BS25_7_2I	auc	0.69046
2I	global	WinAvg	cpg/BS25_6_2I	auc	0.69723
2I	global	WinAvg	cpg/BS24_8_2I	auc	0.71942
2I	global	WinAvg	cpg/BS25_2_2I	auc	0.72568
2I	global	WinAvg	cpg/BS26_2_2I	auc	0.73231
2I	global	WinAvg	cpg/BS24_2_2I	auc	0.73687
2I	global	WinAvg	cpg/BS24_1_2I	auc	0.73824
2I	global	WinAvg	cpg/BS24_4_2I	auc	0.77639
2I	global	WinAvg	cpg/BS25_10_2I	f1	0.13195
2I	global	WinAvg	cpg/BS26_1_2I	f1	0.22401
2I	global	WinAvg	cpg/BS25_6_2I	f1	0.22799
2I	global	WinAvg	cpg/BS25_7_2I	f1	0.30726
2I	global	WinAvg	cpg/BS25_8_2I	f1	0.32679
2I	global	WinAvg	cpg/BS24_6_2I	f1	0.36511
2I	global	WinAvg	cpg/BS24_8_2I	f1	0.53923
2I	global	WinAvg	cpg/BS24_2_2I	f1	0.55722
2I	global	WinAvg	cpg/BS25_2_2I	f1	0.55885
2I	global	WinAvg	cpg/BS24_1_2I	f1	0.57428
2I	global	WinAvg	cpg/BS26_2_2I	f1	0.58624
2I	global	WinAvg	cpg/BS24_4_2I	f1	0.71002
2I	global	WinAvg	cpg/BS25_10_2I	mcc	0.12621
2I	global	WinAvg	cpg/BS26_1_2I	mcc	0.16606
2I	global	WinAvg	cpg/BS25_6_2I	mcc	0.19115
2I	global	WinAvg	cpg/BS25_8_2I	mcc	0.19756
2I	global	WinAvg	cpg/BS25_7_2I	mcc	0.20144
2I	global	WinAvg	cpg/BS24_6_2I	mcc	0.21038
2I	global	WinAvg	cpg/BS24_8_2I	mcc	0.28297
2I	global	WinAvg	cpg/BS25_2_2I	mcc	0.30651
2I	global	WinAvg	cpg/BS24_2_2I	mcc	0.31421
2I	global	WinAvg	cpg/BS26_2_2I	mcc	0.31634
2I	global	WinAvg	cpg/BS24_1_2I	mcc	0.31718
2I	global	WinAvg	cpg/BS24_4_2I	mcc	0.41095
2I	global	WinAvg	cpg/BS24_2_2I	n	895966
2I	global	WinAvg	cpg/BS26_1_2I	n	992702
2I	global	WinAvg	cpg/BS25_10_2I	n	1037094
2I	global	WinAvg	cpg/BS24_4_2I	n	1071621
2I	global	WinAvg	cpg/BS26_2_2I	n	1113380
2I	global	WinAvg	cpg/BS25_8_2I	n	1165500
2I	global	WinAvg	cpg/BS24_1_2I	n	1182259
2I	global	WinAvg	cpg/BS25_6_2I	n	1223897
2I	global	WinAvg	cpg/BS24_8_2I	n	1225444
2I	global	WinAvg	cpg/BS24_6_2I	n	1317795
2I	global	WinAvg	cpg/BS25_2_2I	n	1404734
2I	global	WinAvg	cpg/BS25_7_2I	n	1406615
2I	global	WinAvg	cpg/BS24_4_2I	tnr	0.71431
2I	global	WinAvg	cpg/BS26_2_2I	tnr	0.75868
2I	global	WinAvg	cpg/BS25_2_2I	tnr	0.77296
2I	global	WinAvg	cpg/BS24_1_2I	tnr	0.77589
2I	global	WinAvg	cpg/BS24_8_2I	tnr	0.7783
2I	global	WinAvg	cpg/BS24_2_2I	tnr	0.79411
2I	global	WinAvg	cpg/BS24_6_2I	tnr	0.88527
2I	global	WinAvg	cpg/BS25_8_2I	tnr	0.90531
2I	global	WinAvg	cpg/BS25_7_2I	tnr	0.92293
2I	global	WinAvg	cpg/BS26_1_2I	tnr	0.95411
2I	global	WinAvg	cpg/BS25_6_2I	tnr	0.96549
2I	global	WinAvg	cpg/BS25_10_2I	tnr	0.98265
2I	global	WinAvg	cpg/BS25_10_2I	tpr	0.08193
2I	global	WinAvg	cpg/BS26_1_2I	tpr	0.15273
2I	global	WinAvg	cpg/BS25_6_2I	tpr	0.15392
2I	global	WinAvg	cpg/BS25_7_2I	tpr	0.22711
2I	global	WinAvg	cpg/BS25_8_2I	tpr	0.24892
2I	global	WinAvg	cpg/BS24_6_2I	tpr	0.28704
2I	global	WinAvg	cpg/BS24_8_2I	tpr	0.49359
2I	global	WinAvg	cpg/BS24_2_2I	tpr	0.50673
2I	global	WinAvg	cpg/BS25_2_2I	tpr	0.52543
2I	global	WinAvg	cpg/BS24_1_2I	tpr	0.53164
2I	global	WinAvg	cpg/BS26_2_2I	tpr	0.55082
2I	global	WinAvg	cpg/BS24_4_2I	tpr	0.69689
mESC	global	CpGAvg	cpg/mESC5	acc	0.73824
mESC	global	CpGAvg	cpg/mESC2	acc	0.77478
mESC	global	CpGAvg	cpg/mESC3	acc	0.78015
mESC	global	CpGAvg	cpg/mESC6	acc	0.78674
mESC	global	CpGAvg	cpg/mESC1	acc	0.78867
mESC	global	CpGAvg	cpg/mESC4	acc	0.79141
mESC	global	CpGAvg	cpg/mESC3	auc	0.83103
mESC	global	CpGAvg	cpg/mESC4	auc	0.84099
mESC	global	CpGAvg	cpg/mESC2	auc	0.84104
mESC	global	CpGAvg	cpg/mESC1	auc	0.8431
mESC	global	CpGAvg	cpg/mESC6	auc	0.8515
mESC	global	CpGAvg	cpg/mESC5	auc	0.86902
mESC	global	CpGAvg	cpg/mESC3	f1	0.56449
mESC	global	CpGAvg	cpg/mESC4	f1	0.60098
mESC	global	CpGAvg	cpg/mESC1	f1	0.60554
mESC	global	CpGAvg	cpg/mESC2	f1	0.61447
mESC	global	CpGAvg	cpg/mESC6	f1	0.62239
mESC	global	CpGAvg	cpg/mESC5	f1	0.62679
mESC	global	CpGAvg	cpg/mESC3	mcc	0.45882
mESC	global	CpGAvg	cpg/mESC4	mcc	0.47918
mESC	global	CpGAvg	cpg/mESC1	mcc	0.49016
mESC	global	CpGAvg	cpg/mESC2	mcc	0.49274
mESC	global	CpGAvg	cpg/mESC6	mcc	0.51091
mESC	global	CpGAvg	cpg/mESC5	mcc	0.52224
mESC	global	CpGAvg	cpg/mESC2	n	111636
mESC	global	CpGAvg	cpg/mESC5	n	115339
mESC	global	CpGAvg	cpg/mESC6	n	149365
mESC	global	CpGAvg	cpg/mESC4	n	187720
mESC	global	CpGAvg	cpg/mESC1	n	192929
mESC	global	CpGAvg	cpg/mESC3	n	289951
mESC	global	CpGAvg	cpg/mESC4	tnr	0.91591
mESC	global	CpGAvg	cpg/mESC1	tnr	0.92751
mESC	global	CpGAvg	cpg/mESC2	tnr	0.92929
mESC	global	CpGAvg	cpg/mESC3	tnr	0.9362
mESC	global	CpGAvg	cpg/mESC6	tnr	0.93684
mESC	global	CpGAvg	cpg/mESC5	tnr	0.97275
mESC	global	CpGAvg	cpg/mESC3	tpr	0.44682
mESC	global	CpGAvg	cpg/mESC5	tpr	0.47063
mESC	global	CpGAvg	cpg/mESC2	tpr	0.49939
mESC	global	CpGAvg	cpg/mESC1	tpr	0.49975
mESC	global	CpGAvg	cpg/mESC6	tpr	0.5053
mESC	global	CpGAvg	cpg/mESC4	tpr	0.51095
Hep	global	CpGAvg	cpg/HepG26	acc	0.72828
Hep	global	CpGAvg	cpg/HepG21	acc	0.72989
Hep	global	CpGAvg	cpg/HepG24	acc	0.744
Hep	global	CpGAvg	cpg/HepG25	acc	0.74552
Hep	global	CpGAvg	cpg/HepG23	acc	0.74703
Hep	global	CpGAvg	cpg/HepG22	acc	0.7482
Hep	global	CpGAvg	cpg/HepG21	auc	0.79386
Hep	global	CpGAvg	cpg/HepG26	auc	0.80336
Hep	global	CpGAvg	cpg/HepG25	auc	0.80392
Hep	global	CpGAvg	cpg/HepG22	auc	0.81657
Hep	global	CpGAvg	cpg/HepG23	auc	0.82437
Hep	global	CpGAvg	cpg/HepG24	auc	0.82694
Hep	global	CpGAvg	cpg/HepG21	f1	0.59107
Hep	global	CpGAvg	cpg/HepG26	f1	0.5999
Hep	global	CpGAvg	cpg/HepG25	f1	0.61464
Hep	global	CpGAvg	cpg/HepG22	f1	0.63555
Hep	global	CpGAvg	cpg/HepG23	f1	0.64519
Hep	global	CpGAvg	cpg/HepG24	f1	0.65074
Hep	global	CpGAvg	cpg/HepG21	mcc	0.45733
Hep	global	CpGAvg	cpg/HepG26	mcc	0.47004
Hep	global	CpGAvg	cpg/HepG25	mcc	0.47323
Hep	global	CpGAvg	cpg/HepG22	mcc	0.49227
Hep	global	CpGAvg	cpg/HepG23	mcc	0.50736
Hep	global	CpGAvg	cpg/HepG24	mcc	0.50845
Hep	global	CpGAvg	cpg/HepG23	n	148280
Hep	global	CpGAvg	cpg/HepG24	n	148395
Hep	global	CpGAvg	cpg/HepG22	n	170676
Hep	global	CpGAvg	cpg/HepG25	n	246461
Hep	global	CpGAvg	cpg/HepG21	n	266181
Hep	global	CpGAvg	cpg/HepG26	n	277222
Hep	global	CpGAvg	cpg/HepG25	tnr	0.92288
Hep	global	CpGAvg	cpg/HepG22	tnr	0.92539
Hep	global	CpGAvg	cpg/HepG21	tnr	0.93425
Hep	global	CpGAvg	cpg/HepG24	tnr	0.93597
Hep	global	CpGAvg	cpg/HepG23	tnr	0.93695
Hep	global	CpGAvg	cpg/HepG26	tnr	0.94212
Hep	global	CpGAvg	cpg/HepG21	tpr	0.45643
Hep	global	CpGAvg	cpg/HepG26	tpr	0.45963
Hep	global	CpGAvg	cpg/HepG25	tpr	0.49248
Hep	global	CpGAvg	cpg/HepG22	tpr	0.5121
Hep	global	CpGAvg	cpg/HepG23	tpr	0.5132
Hep	global	CpGAvg	cpg/HepG24	tpr	0.51856
Ca	global	CpGAvg	cpg/Ca21	acc	0.80142
Ca	global	CpGAvg	cpg/Ca13	acc	0.80312
Ca	global	CpGAvg	cpg/Ca15	acc	0.82916
Ca	global	CpGAvg	cpg/Ca20	acc	0.83984
Ca	global	CpGAvg	cpg/Ca17	acc	0.84565
Ca	global	CpGAvg	cpg/Ca06	acc	0.84889
Ca	global	CpGAvg	cpg/Ca25	acc	0.85592
Ca	global	CpGAvg	cpg/Ca24	acc	0.85624
Ca	global	CpGAvg	cpg/Ca22	acc	0.86057
Ca	global	CpGAvg	cpg/Ca11	acc	0.86974
Ca	global	CpGAvg	cpg/Ca19	acc	0.87095
Ca	global	CpGAvg	cpg/Ca18	acc	0.8711
Ca	global	CpGAvg	cpg/Ca14	acc	0.87795
Ca	global	CpGAvg	cpg/Ca07	acc	0.88043
Ca	global	CpGAvg	cpg/Ca12	acc	0.88319
Ca	global	CpGAvg	cpg/Ca16	acc	0.88438
Ca	global	CpGAvg	cpg/Ca05	acc	0.88673
Ca	global	CpGAvg	cpg/Ca23	acc	0.88674
Ca	global	CpGAvg	cpg/Ca02	acc	0.88863
Ca	global	CpGAvg	cpg/Ca03	acc	0.89419
Ca	global	CpGAvg	cpg/Ca08	acc	0.89495
Ca	global	CpGAvg	cpg/Ca10	acc	0.90554
Ca	global	CpGAvg	cpg/Ca01	acc	0.91333
Ca	global	CpGAvg	cpg/Ca09	acc	0.91379
Ca	global	CpGAvg	cpg/Ca04	acc	0.92055
Ca	global	CpGAvg	cpg/Ca21	auc	0.87524
Ca	global	CpGAvg	cpg/Ca13	auc	0.87674
Ca	global	CpGAvg	cpg/Ca15	auc	0.89245
Ca	global	CpGAvg	cpg/Ca06	auc	0.89408
Ca	global	CpGAvg	cpg/Ca20	auc	0.89509
Ca	global	CpGAvg	cpg/Ca25	auc	0.89919
Ca	global	CpGAvg	cpg/Ca24	auc	0.91016
Ca	global	CpGAvg	cpg/Ca17	auc	0.91074
Ca	global	CpGAvg	cpg/Ca22	auc	0.91295
Ca	global	CpGAvg	cpg/Ca11	auc	0.91636
Ca	global	CpGAvg	cpg/Ca05	auc	0.92138
Ca	global	CpGAvg	cpg/Ca14	auc	0.92411
Ca	global	CpGAvg	cpg/Ca07	auc	0.92538
Ca	global	CpGAvg	cpg/Ca19	auc	0.92569
Ca	global	CpGAvg	cpg/Ca23	auc	0.92888
Ca	global	CpGAvg	cpg/Ca18	auc	0.92898
Ca	global	CpGAvg	cpg/Ca02	auc	0.92964
Ca	global	CpGAvg	cpg/Ca08	auc	0.92966
Ca	global	CpGAvg	cpg/Ca12	auc	0.9307
Ca	global	CpGAvg	cpg/Ca16	auc	0.93411
Ca	global	CpGAvg	cpg/Ca10	auc	0.93427
Ca	global	CpGAvg	cpg/Ca03	auc	0.93631
Ca	global	CpGAvg	cpg/Ca01	auc	0.93736
Ca	global	CpGAvg	cpg/Ca09	auc	0.93756
Ca	global	CpGAvg	cpg/Ca04	auc	0.94253
Ca	global	CpGAvg	cpg/Ca21	f1	0.59762
Ca	global	CpGAvg	cpg/Ca13	f1	0.62673
Ca	global	CpGAvg	cpg/Ca25	f1	0.66023
Ca	global	CpGAvg	cpg/Ca15	f1	0.66059
Ca	global	CpGAvg	cpg/Ca20	f1	0.66623
Ca	global	CpGAvg	cpg/Ca06	f1	0.67683
Ca	global	CpGAvg	cpg/Ca24	f1	0.69915
Ca	global	CpGAvg	cpg/Ca17	f1	0.71525
Ca	global	CpGAvg	cpg/Ca22	f1	0.72711
Ca	global	CpGAvg	cpg/Ca19	f1	0.73588
Ca	global	CpGAvg	cpg/Ca11	f1	0.73598
Ca	global	CpGAvg	cpg/Ca05	f1	0.73796
Ca	global	CpGAvg	cpg/Ca07	f1	0.74193
Ca	global	CpGAvg	cpg/Ca18	f1	0.74861
Ca	global	CpGAvg	cpg/Ca14	f1	0.74939
Ca	global	CpGAvg	cpg/Ca12	f1	0.75319
Ca	global	CpGAvg	cpg/Ca02	f1	0.75631
Ca	global	CpGAvg	cpg/Ca08	f1	0.75714
Ca	global	CpGAvg	cpg/Ca23	f1	0.7584
Ca	global	CpGAvg	cpg/Ca16	f1	0.75871
Ca	global	CpGAvg	cpg/Ca10	f1	0.76967
Ca	global	CpGAvg	cpg/Ca01	f1	0.77013
Ca	global	CpGAvg	cpg/Ca03	f1	0.77575
Ca	global	CpGAvg	cpg/Ca09	f1	0.77611
Ca	global	CpGAvg	cpg/Ca04	f1	0.80546
Ca	global	CpGAvg	cpg/Ca21	mcc	0.53227
Ca	global	CpGAvg	cpg/Ca13	mcc	0.55437
Ca	global	CpGAvg	cpg/Ca15	mcc	0.59149
Ca	global	CpGAvg	cpg/Ca20	mcc	0.60259
Ca	global	CpGAvg	cpg/Ca25	mcc	0.60894
Ca	global	CpGAvg	cpg/Ca06	mcc	0.6159
Ca	global	CpGAvg	cpg/Ca24	mcc	0.62695
Ca	global	CpGAvg	cpg/Ca17	mcc	0.62887
Ca	global	CpGAvg	cpg/Ca22	mcc	0.65894
Ca	global	CpGAvg	cpg/Ca11	mcc	0.66087
Ca	global	CpGAvg	cpg/Ca19	mcc	0.66747
Ca	global	CpGAvg	cpg/Ca05	mcc	0.67157
Ca	global	CpGAvg	cpg/Ca07	mcc	0.68068
[truncated: 101,937 more rows]
