# Supplementary material for: DeepCpG: accurate prediction of single-cell DNA methylation states using deep learning
Source: Genome Biol. 2017 Apr 11;18:67. doi: 10.1186/s13059-017-1189-z (PMC5387360; doi:10.1186/s13059-017-1189-z)
Supplement: Supplementary file 3 — Sequence motifs. HTML files with sequence logos and summary statistics for all cell types. (ZIP 19482 kb) [file 13059_2017_1189_MOESM3_ESM.zip]

Archive with 5 entries (5 files):
- 2i.html
- HCC.html
- Hep.html
- mESC.html
- serum.html
