# Supplementary material for: DeepCpG: accurate prediction of single-cell DNA methylation states using deep learning
Source: Genome Biol. 2017 Apr 11;18:67. doi: 10.1186/s13059-017-1189-z (PMC5387360; doi:10.1186/s13059-017-1189-z)
Supplement: Supplementary file 4 — DeepCpG hyper-parameters. Hyper-parameters of DeepCpG DNA, CpG and the Joint module. (XLSX 28 kb) [file 13059_2017_1189_MOESM4_ESM.xlsx]

## Sheet: hyper-parameters
Parameters used for all modules
Name	Value
Learning rate	0.0001
l1 decay	0
l2 decay	0.0001
Activation function	ReLU
Initialization	glorot uniform
Module-specific paramters
Module	Data set	Model name	Specification
DNA module	Serum	CnnL2h128	conv[128@11]_mp[4]_conv[256@3]_mp[2]_fc[128]_do[0.0]
	2i	CnnL3h128	conv[128@11]_mp[4]_conv[256@3]_mp[2]_conv[512@3]_mp[2]_fc[128]_do[0.2]
	HCC	CnnL2h128	conv[128@11]_mp[4]_conv[256@3]_mp[2]_fc[128]_do[0.0]
	HepG2	CnnL3h128	conv[128@11]_mp[4]_conv[256@3]_mp[2]_conv[512@3]_mp[2]_fc[128]_do[0.0]
	mESC	CnnL2h128	conv[128@11]_mp[4]_conv[256@3]_mp[2]_fc[128]_do[0.2]
CpG module	Serum	RnnL1	fc[256]_bgru[256]_do[0.0]
	2i	RnnL1	fc[256]_bgru[256]_do[0.2]
	HCC	RnnL1	fc[256]_bgru[256]_do[0.0]
	HepG2	RnnL1	fc[256]_bgru[256]_do[0.0]
	mESC	RnnL1	fc[256]_bgru[256]_do[0.4]
Joint module	Serum	JointL2h512	fc[512]_do[0.0]_fc[512]_do[0.0]
	2i	JointL2h512	fc[512]_do[0.0]_fc[512]_do[0.0]
	HCC	JointL2h512	fc[512]_do[0.0]_fc[512]_do[0.0]
	HepG2	JointL2h512	fc[512]_do[0.0]_fc[512]_do[0.2]
	mESC	JointL2h512	fc[512]_do[0.0]_fc[512]_do[0.2]
			conv[x@y]: convolutional layer with x filters of length y
			mp[x]: max-pooling layer with stride x
			fc[x]: fully-connected layer with x hidden neurons
			do[x]: dropout with dropout rate x
			bgru[x]: bidirection GRU layer with x units
