# Supplementary material for: DeepCpG: accurate prediction of single-cell DNA methylation states using deep learning
Source: Genome Biol. 2017 Apr 11;18:67. doi: 10.1186/s13059-017-1189-z (PMC5387360; doi:10.1186/s13059-017-1189-z)
Supplement: Supplementary file 5 — Size of datasets. Number of training, validation and test samples for all cell types. (XLSX 36 kb) [file 13059_2017_1189_MOESM5_ESM.xlsx]

## Sheet: Number of samples
Holdout split
Name	Chromosomes
Training	1, 3, 5, 7, 9, 11
Validation	13, 14, 15, 16, 17, 18, 19
Test	2, 4, 6, 8, 10, 12
Number CpG sites covered by at least on cell per cell type
Dataset	Training	Validation	Test
Serum	4236309	2225772	5903226
2i	4522878	2385601	6293421
Ca	723087	554811	553444
Hep	853274	790623	795215
mESC	562470	396471	541264
