# Supplementary material for: DeepCpG: accurate prediction of single-cell DNA methylation states using deep learning
Source: Genome Biol. 2017 Apr 11;18:67. doi: 10.1186/s13059-017-1189-z (PMC5387360; doi:10.1186/s13059-017-1189-z)
Supplement: Supplementary file 6 — Genomic context. Description of genomic contexts. (XLSX 9 kb) [file 13059_2017_1189_MOESM6_ESM.xlsx]

## Sheet: Sheet1
Name	Description	Reference
CGI	CGI annotation from CXXC affinity purification plus deep sequencing (CAP-seq) experiments	Illingworth, R.S. et al. PLoS Genet. 6, e1001134 (2010)
gene_body	Gene body annotations	Cunningham, Fiona, et al. "Ensembl 2015." Nucleic acids research 43.D1 (2015): D662-D669.
H3K27ac	ChIP-seq for Histone 3 lysine 27 acetylation; indicative of active enhancer elements	Creyghton, M.P. et al. Proc. Natl. Acad. Sci. USA 107, 21931–21936
H3K27me3	ChIP-seq for Histone 3 lysine 27 acetylation; indicative of active enhancer elements	Creyghton, M.P. et al. Proc. Natl. Acad. Sci. USA 107, 21931–21936
H3K4me1	ChIP-seq for Histone 3 lysine 4 monomethylation; indicative of enhancer elements	Creyghton, M.P. et al. Proc. Natl. Acad. Sci. USA 107, 21931–21936
H3K4me1_Tet1	H3K4me1 sites overlapping with Tet1 binding sites	Creyghton, M.P. et al. Proc. Natl. Acad. Sci. USA 107, 21931–21936 and Wu, H. et al. Nature 473, 389–393 (2011)
IAP	Intracisternal A particle; repetitive element	Cunningham, Fiona, et al. "Ensembl 2015." Nucleic acids research 43.D1 (2015): D662-D669.
Intergenic	Regions not annotated as genes; Ensembl75; Exported from SeqMonk v0.29	Cunningham, Fiona, et al. "Ensembl 2015." Nucleic acids research 43.D1 (2015): D662-D669.
Intron	Intron annotations; Ensembl75; Exported from SeqMonk v0.29	Cunningham, Fiona, et al. "Ensembl 2015." Nucleic acids research 43.D1 (2015): D662-D669.
LMR	Low methylated region in ESC BS-seq; analogous to distal enhancer elements	Stadler, M.B. et al. Nature 480, 490–495 (2011).
p300	ChIP-seq for p300 binding sites; indicative of regulatory regions	Creyghton, M.P. et al. Proc. Natl. Acad. Sci. USA 107, 21931–21936
prom	Gene promotor defined by +-3 kbp window centered on gene start; Ensembl75; Exported from SeqMonk v0.29	Cunningham, Fiona, et al. "Ensembl 2015." Nucleic acids research 43.D1 (2015): D662-D669.
prom_cgi	Gene promotor overlapped by at least one CGI; Ensembl75; Exported from SeqMonk v0.29	Cunningham, Fiona, et al. "Ensembl 2015." Nucleic acids research 43.D1 (2015): D662-D669.
prom_non_cgi	Gene promotor not overlapped by any CGI; Ensembl75; Exported from SeqMonk v0.29	Cunningham, Fiona, et al. "Ensembl 2015." Nucleic acids research 43.D1 (2015): D662-D669.
Tet2	ChIP-seq for Tet2 binding sites	Chen, Q. et al. Nature. 24;493(7433):561-4 (2013)
Wu_Tet1	ChIP-seq for Tet1 binding sites	Wu, H. et al. Nature 473, 389–393 (2011)
