# Supplementary material for: DeepCpG: accurate prediction of single-cell DNA methylation states using deep learning
Source: Genome Biol. 2017 Apr 11;18:67. doi: 10.1186/s13059-017-1189-z (PMC5387360; doi:10.1186/s13059-017-1189-z)
Supplement: Supplementary file 7 — Features used for training the RF Zhang model. (XLSX 30 kb) [file 13059_2017_1189_MOESM7_ESM.xlsx]

## Sheet: Features RF Zhang
Summary
Name	Description	# Features	URL
CpG neighbors	Distance and state of 2 observed CpG neighbors left/right	8
Location features	See additional table 3	23
ChipBase TF	Mouse mm9 TF from ChipBase database	21	http://deepbase.sysu.edu.cn/chipbase/index.php
LICR TF	Mouse mm9 TF from UCSC	3	https://genome.ucsc.edu/cgi-bin/hgTrackUi?db=mm9&g=wgEncodeLicrTfbs
LICR histone marks	Mouse mm9 TF from UCSC	5	http://ucscbrowser.genap.ca/cgi-bin/hgTrackUi?db=mm9&g=wgEncodeLicrHistone
Stan histone marks	Mouse mm9 TF from UCSC	23	http://hgdownload.cse.ucsc.edu/goldenPath/hg19/encodeDCC/wgEncodeSydhTfbs/
UW DNaseI	University of Washington mouse mm9 DNase1 sites	1	https://genome.ucsc.edu/ENCODE/downloadsMouse.html
		84
Features
Location features
Active enhancers
CGI
CGI shelf
CGI shore
Exons
H3K27ac
H3K27me3
H3K4me1
H3K4me1
IAP
Intergenic
Introns
LMRs
Oct4'
TSSs
Tet2
Wu
gene
mESC
p300
Promotor
CGI promotor
Non CGI promotor
ChipBase
CTCF
E2f1
Esrrb
Ezh2
Jarid1a
Jarid2
Klf4
Nanog
Nr5a2
04MOct
Rad21
Rbbp5
Smad1
Sox2
Stat3
Suz12
Tcfcp2l1
Wdr5
Zfx
c-Myc
n-Myc
Stan histone marks
Ctfc
P300
Pol2
LICR histone marks
H3k04me1
H3k04me3
H3k09ac
H3k27ac
H3k36me3
Stan histone marks
Bhlhe40c
Chd2ab68301
Cmyc
Corestsc30189
Ctcfb
Ets1
Gcn5
Hcfc1nb10068209
Jund
Mafkab50322
Max
Mazab85725
Mxi1af4185
Nelfe
P300IggrabPkV2.bed
Pol2s2
Rad21
Sin3anb6001263
Smc3ab9263
Usf2
Zc3h11anb10074650
Zkscan1hpa006672
Znf384hpa004051
